# Supplementary material for: Association between aberrant amino acid metabolism and nonchromosomal modifications fetal structural anomalies: A cohort study
Source: Front Endocrinol (Lausanne). 2023 Feb 24;14:1072461. doi: 10.3389/fendo.2023.1072461 (PMC9998993; doi:10.3389/fendo.2023.1072461)
Supplement: Supplementary file 1 [file DataSheet_1.xlsx]

## Sheet: Table S1
Table S1. PLS-DA cross validation details.
Measure	1 comps	2 comps	3 comps	4 comps	5 comps
Accuracy	0.87067	0.936	0.92933	0.94267	0.92933
R2	0.53613	0.69068	0.72603	0.75289	0.7763
Q2	0.50961	0.60127	0.64192	0.65132	0.62563

## Sheet: Table S2
Table S2. Significantly differential metabolites between structral anomalies group and control group of discovery cohort.
Class	Metabolite	HMDB	Metabolic Pathway	q Value	Log2(Fold Change)	Control	Control	Control	Control	Control	Control	Control	Control	Control	Control	Control	Control	Control	Control	Control	Control	Control	Control	Control	Control	Control	Control	Control	Control	Control	Control	Control	Control	Control	Control	Control	Control	Control	Control	Control	Control	Control	Cardiac anomalies	Cardiac anomalies	Cardiac anomalies	Cardiac anomalies	Cardiac anomalies	Cardiac anomalies	Cardiac anomalies
Acylcarnitine	Hexenoylcarnitine(AcCa(6:1)	HMDB0013161	[Fatty acid metabolism; Short-chain acylcarnitine]	5.88614e-12	-0.688694	2.30419e+06	1.22146e+06	2.19047e+06	3.02019e+06	3.22524e+06	1.90289e+06	2.74194e+06	2.7883e+06	1.1911e+06	2.74243e+06	1.7493e+06	3.5248e+06	4.84175e+06	4.85045e+06	2.40731e+06	3.09432e+06	2.3212e+06	1.8484e+06	1.19352e+06	1.41572e+06	2.00865e+06	1.79678e+06	2.89769e+06	2.34618e+06	2.59254e+06	2.5106e+06	3.53706e+06	1.3376e+06	3.14753e+06	2.58234e+06	3.17508e+06	2.30785e+06	3.04809e+06	1.42296e+06	2.51381e+06	4.04791e+06	3.78501e+06	2.31442e+06	1.5394e+06	1.55381e+06	1.72315e+06	2.75699e+06	2.06148e+06	2.08807e+06
Acylcarnitine	Hydroxybutyrylcarnitine(AcCa(4:0-OH)	HMDB0013127	[Fatty acid metabolism; Short-chain acylcarnitine]	1.13735e-09	-1.18023	9.29397e+06	5.97602e+06	5.99879e+06	4.51761e+06	5.79168e+06	3.93108e+06	7.65229e+06	1.13971e+07	6.11896e+06	5.44245e+06	2.65119e+06	6.19017e+06	1.14223e+07	2.3082e+07	30960433	9.58276e+06	8.21122e+06	9.43261e+06	6.38035e+06	6.06436e+06	5.92309e+06	1.29786e+07	6.56788e+06	5.58591e+06	8.55556e+06	1.47621e+07	7.07243e+06	1.82273e+06	1.47378e+07	3.04193e+06	5.84768e+06	1.17944e+07	7.44558e+06	4.24943e+06	6.00181e+06	1.7945e+07	1.57727e+07	7.27101e+06	2.94526e+06	6.42974e+06	4.85073e+06	4.82484e+06	3.84196e+06	7.76181e+06
Acylcarnitine	Acetylcarnitine	HMDB0000201	[map04931 Insulin resistance]	6.00839e-14	-0.76999	1511921732	1107525906	1225682850	1173289222	1233908884	7.17223e+08	1597852761	1407396446	967198933	1442614538	8.79993e+08	1178674829	2085512145	2501414935	2030440274	1594227042	1466764464	1617869491	1072654731	1163115679	1080551807	1871172400	1238742268	1276847045	1499621232	1820103425	1132844884	8.67011e+08	2001519003	9.55191e+08	1399394950	1515368427	1359403919	8.99021e+08	1073616751	2434083977	2268169856	1470980679	7.37531e+08	1326338310	1082714767	8.04735e+08	6.23845e+08	1155263246
Acylcarnitine	Hexanoylcarnitine(AcCa(6:0)	HMDB0000705	[Fatty acid metabolism; Short-chain acylcarnitine]	6.67241e-08	-0.715134	3.89209e+07	3.18986e+07	4.06962e+07	2.98044e+07	4.008e+07	4.23046e+07	8.54971e+07	7.30941e+07	5.48439e+07	2.91779e+07	5.05102e+07	6.00461e+07	9.39253e+07	8.1891e+07	3.83385e+07	6.50991e+07	1.07309e+08	4.08335e+07	3.9863e+07	6.70601e+07	3.96312e+07	4.94461e+07	4.57822e+07	4.19187e+07	3.98374e+07	4.41061e+07	6.86321e+07	3.65537e+07	1.04572e+08	3.40379e+07	6.13425e+07	4.71808e+07	4.71046e+07	3.72403e+07	3.5253e+07	6.6129e+07	5.87841e+07	4.55062e+07	3.51747e+07	2.84944e+07	2.56801e+07	1.79582e+07	2.47382e+07	3.5585e+07
Acylcarnitine	Decadienoylcarnitine(AcCa(10:2)	HMDB0013325	[Fatty acid metabolism; Medium-chain acylcarnitine]	1.40834e-06	-0.658394	5.09281e+06	6.60882e+06	7.66801e+06	6.41511e+06	6.83342e+06	1.41114e+07	8.49078e+06	1.24666e+07	7.66342e+06	6.41167e+06	1.57855e+07	8.77221e+06	1.00483e+07	1.69438e+07	5.77943e+06	6.57584e+06	7.87835e+06	6.88953e+06	1.10903e+07	1.84522e+07	4.9217e+06	1.02238e+07	7.61697e+06	5.79629e+06	3.50691e+07	6.79767e+06	9.60738e+06	6.67098e+06	1.05338e+07	8.05885e+06	8.59771e+06	7.73331e+06	7.71769e+06	5.77026e+06	7.69805e+06	5.4824e+06	1.76453e+07	6.62965e+06	5.27523e+06	5.04502e+06	5.59689e+06	8.98718e+06	5.91106e+06	6.05872e+06
Acylcarnitine	Octenoylcarnitine(AcCa(8:1) isomer		[Fatty acid metabolism; Medium-chain acylcarnitine]	7.23665e-06	-0.585971	6.7434e+06	3.89565e+06	9.37495e+06	1.44158e+07	8.24515e+06	5.8216e+06	1.2547e+07	9.76111e+06	6.67996e+06	2.17449e+07	8.12332e+06	1.77182e+07	1.83241e+07	2.49078e+07	9.575e+06	9.59547e+06	1.01553e+07	4.97345e+06	6.16189e+06	6.84238e+06	6.31952e+06	8.83796e+06	1.26474e+07	5.70346e+06	6.87888e+06	7.12763e+06	1.07547e+07	7.04845e+06	1.66905e+07	7.34965e+06	1.80226e+07	1.25958e+07	1.4245e+07	1.09451e+07	6.73379e+06	8.05944e+06	7.74506e+06	8.67643e+06	6.94895e+06	9.08094e+06	7.30334e+06	1.0087e+07	1.57885e+07	9.41357e+06
Acylcarnitine	Valerylcarnitine(AcCa(5:0)	HMDB0013128	[Fatty acid metabolism; Short-chain acylcarnitine]	8.35471e-06	-0.57849	9.48606e+07	5.69049e+07	7.5197e+07	4.93397e+07	5.54694e+07	4.24741e+07	7.54266e+07	187195198	4.768e+07	4.54227e+07	3.39444e+07	8.62513e+07	6.34104e+07	1.31404e+08	5.87846e+07	1.10691e+08	7.48428e+07	8.53003e+07	5.24006e+07	9.27135e+07	4.70114e+07	5.86486e+07	1.43689e+08	4.2229e+07	1.46417e+08	1.10024e+08	1.40787e+08	9.74992e+07	1.18868e+08	9.44523e+07	7.46691e+07	5.29307e+07	6.79317e+07	1.11819e+08	5.29598e+07	8.96997e+07	9.80299e+07	8.65487e+07	3.55287e+07	5.50142e+07	4.33983e+07	3.65513e+07	3.16706e+07	1.1167e+08
Acylcarnitine	Tetradecenoylcarnitine(AcCa(14:1)	HMDB0013329	[Fatty acid metabolism; Medium-chain acylcarnitine]	5.13991e-06	-0.506573	5.53877e+06	2.99775e+06	4.60906e+06	2.99225e+06	4.3052e+06	2.55752e+06	2.02579e+06	2.25694e+06	2.59032e+06	3.37602e+06	3.80611e+06	3.92183e+06	7.96964e+06	4.89148e+06	3.6965e+06	3.33698e+06	3113755	3.05143e+06	2.50659e+06	2.39756e+06	3.16609e+06	3.46856e+06	2.19521e+06	5.6175e+06	4.66092e+06	3.5495e+06	2.72273e+06	2.5261e+06	2.13295e+06	2.36867e+06	2.11007e+06	2.68305e+06	4.38444e+06	3.59711e+06	4.04237e+06	2.0602e+06	2.7823e+06	2.67733e+06	2.89789e+06	2.42852e+06	1.82902e+06	2.76944e+06	2.41776e+06	1.27485e+06
Acylcarnitine	Decenoylcarnitine(AcCa(10:1)	HMDB0013205	[Fatty acid metabolism; Medium-chain acylcarnitine]	1.74124e-06	-0.496478	2.0188e+07	1.67606e+07	2.18215e+07	2.18765e+07	1.71186e+07	2.49119e+07	3.5478e+07	38079424	3.11402e+07	1.84993e+07	2.49279e+07	2.79041e+07	4.26454e+07	4.53535e+07	2.45187e+07	3.53923e+07	3.7685e+07	2.31827e+07	2.83475e+07	3.69792e+07	1.98483e+07	3.24934e+07	2.15208e+07	2.58465e+07	2.27082e+07	2.43107e+07	3.08833e+07	1.23806e+07	4.72149e+07	2.37743e+07	4.2796e+07	3.42476e+07	2.38274e+07	2.10577e+07	2.37709e+07	2.67414e+07	2.61629e+07	1.85234e+07	2.49672e+07	1.23439e+07	1.65751e+07	2.496e+07	1.94633e+07	2.51856e+07
Acylcarnitine	Propionylcarnitine(AcCa(3:0)	HMDB0000824	[Fatty acid metabolism; Short-chain acylcarnitine]	7.10951e-07	-0.478139	3.27617e+08	3.07744e+08	3.28439e+08	2.53826e+08	2.23417e+08	2.10346e+08	3.60296e+08	3.76511e+08	2.56162e+08	3.43031e+08	2.41898e+08	2.94072e+08	5.40073e+08	5.56442e+08	2.3769e+08	6.25164e+08	4.14383e+08	3.10153e+08	2.5223e+08	3.65727e+08	1.99468e+08	310858863	2.7019e+08	2.73607e+08	3.10592e+08	3.4229e+08	3.26035e+08	2.36766e+08	4.68689e+08	1.99724e+08	2.96724e+08	2.25114e+08	3.51465e+08	3.48705e+08	2.12954e+08	4.48778e+08	3.21563e+08	3.35191e+08	1.96545e+08	3.03778e+08	2.85325e+08	2.22896e+08	1.83116e+08	2.16047e+08
Acylcarnitine	Butyrylcarnitine(AcCa(4:0)	HMDB0002013	[Fatty acid metabolism; Short-chain acylcarnitine]	0.00100609	-0.382191	9.63257e+07	1.29665e+08	1.08658e+08	7.022e+07	1.06473e+08	6.63019e+07	8.6269e+07	1.35692e+08	6.4802e+07	9.97336e+07	6.27187e+07	8.07508e+07	1.23396e+08	1.03922e+08	6.19019e+07	1.09262e+08	1.31039e+08	8.95028e+07	8.84298e+07	1.44702e+08	60634328	9.38405e+07	6.81499e+07	1.30541e+08	115444538	7.68882e+07	1.01648e+08	6.62404e+07	1.30413e+08	9.15828e+07	8.4433e+07	7.92209e+07	1.34176e+08	4.51944e+07	6.78268e+07	1.3834e+08	1.15138e+08	6.73289e+07	7.32524e+07	7.58987e+07	6.17936e+07	5.05954e+07	7.01575e+07	7.87311e+07
Acylcarnitine	Octanoylcarnitine(AcCa(8:0)	HMDB0000791	[Fatty acid metabolism; Medium-chain acylcarnitine]	0.0167822	-0.302333	2.83133e+07	2.29352e+07	2.98408e+07	2.85941e+07	3.02792e+07	3.2409e+07	5.58555e+07	5.47249e+07	4.07945e+07	2.54514e+07	3.50543e+07	4.1041e+07	7.14167e+07	7.17974e+07	3.78854e+07	4.82067e+07	6.39607e+07	2.5034e+07	3.8772e+07	4.65587e+07	3.02748e+07	4.38085e+07	3.3627e+07	3.49911e+07	3.3396e+07	3.61695e+07	4.45607e+07	2.32995e+07	8.88025e+07	1.68086e+07	5.23975e+07	5.02291e+07	3.52232e+07	2.80483e+07	3.2947e+07	4.25541e+07	3.61439e+07	3.09644e+07	5.17457e+07	3.08328e+07	2.56436e+07	2.33461e+07	2.53479e+07	3.88061e+07
Acylcarnitine	Decanoylcarnitine(AcCa(10:0)	HMDB0000651	[Fatty acid metabolism; Medium-chain acylcarnitine]	0.0283117	-0.296124	1.5269e+07	8.27875e+06	1.58433e+07	1.21543e+07	1.36705e+07	1.73565e+07	2.11887e+07	2.62027e+07	1.90457e+07	1.73121e+07	9.4956e+06	1.57904e+07	2.82349e+07	2.99166e+07	1.64415e+07	1.7236e+07	2.93347e+07	1.02273e+07	1.74248e+07	1.66575e+07	9.32604e+06	1.52249e+07	1.36303e+07	1.44887e+07	1.40703e+07	1.45239e+07	1.73386e+07	4.84429e+06	3.5004e+07	1.22117e+07	2.35545e+07	2.2929e+07	1.39737e+07	1.11486e+07	1.42627e+07	1.69959e+07	1.48726e+07	1.23465e+07	2.80791e+07	1.34562e+07	1.24031e+07	9.4489e+06	1.1257e+07	1.43998e+07
Acylcarnitine	Isovalerylcarnitine(AcCa(5:0)	HMDB0000688	[Fatty acid metabolism; Short-chain acylcarnitine]	0.00587808	-0.292245	1.19012e+08	1.11925e+08	1.10467e+08	9.14741e+07	7.50909e+07	6.29003e+07	1.00032e+08	2.05179e+08	1.04063e+08	7.62505e+07	9.27699e+07	1.32526e+08	8.43219e+07	1.59835e+08	6.08666e+07	1.41629e+08	1.01219e+08	1.01822e+08	1.19086e+08	1.70859e+08	1.19465e+08	8.84927e+07	1.27902e+08	5.46371e+07	76477803	9.58946e+07	1.34448e+08	1.0501e+08	1.53693e+08	1.12131e+08	1.11956e+08	7.71584e+07	1.00045e+08	1.06292e+08	1.00174e+08	1.64793e+08	1.58116e+08	1.53761e+08	6.38197e+07	1.48373e+08	1.11151e+08	8.40821e+07	5.79693e+07	1.08991e+08
Acylcarnitine	L-Carnitine	HMDB0000062	[map04714 Thermogenesis]	0.000325932	-0.234421	1326570148	1322382912	1137911917	9.69643e+08	816588552	838871153	1205192948	1054941553	1208212459	1221198602	7.412e+08	1186761931	1439305098	1096622659	1225282113	1711332316	1255158832	1142011069	7.2319e+08	8.66683e+08	8.74846e+08	1434242086	9.94338e+08	1388063668	1020213908	7.60788e+08	1017998282	1196426447	1474615860	1023522807	9.89608e+08	1285533981	1205249169	1009185007	8.44351e+08	1002382429	9.98597e+08	1115372839	9.48456e+08	1234066374	9.88234e+08	9.00659e+08	1007108489	1115816847
Acylcarnitine	Dodecanoylcarnitine(AcCa(12:0)	HMDB0002250	[Fatty acid metabolism; Medium-chain acylcarnitine]	6.58718e-10	-0.217475	1262171577	1047402822	1243020260	1260914592	1060402741	1158814562	1181726774	1013561356	1184916621	1163701401	1078670948	1192899184	1286593090	1268097177	1223662517	1159373534	1214948017	1191213516	1206112183	1065463444	1132314165	1254937333	1246014008	1229917103	1198056431	1214450340	1201624173	8.96213e+08	1144752957	1243806606	1051889832	1210439301	1201274156	9.32043e+08	1157152372	1280154736	1204116429	1106326828	1166710495	1191127367	1263888691	1165841387	9.74066e+08	1260558184
Acylcarnitine	Tetradecanoylcarnitine(AcCa(14:0)	HMDB0005066	[Fatty acid metabolism; Medium-chain acylcarnitine]	0.00464858	-0.100983	4.58841e+06	3.45161e+06	4.70823e+06	4.10827e+06	4.17972e+06	4.71614e+06	4.12065e+06	3.66999e+06	4.94146e+06	4.36786e+06	4.252e+06	4.75779e+06	5.30075e+06	4.44042e+06	4.61897e+06	4.84414e+06	3.95772e+06	3.7412e+06	4.30296e+06	4.20096e+06	4.41279e+06	4.88395e+06	3.57285e+06	4.75713e+06	4.47384e+06	4.35535e+06	4.80607e+06	3.39951e+06	5.23608e+06	5.09059e+06	4.24128e+06	4.43304e+06	5.08845e+06	3.57097e+06	4.65517e+06	5.07182e+06	5.24208e+06	4.67793e+06	4.90526e+06	4.54899e+06	4.20306e+06	4.89417e+06	3.60082e+06	4.23544e+06
Amino acid	L-Glutamic acid	HMDB0000148	[map00220 Arginine biosynthesis]	2.46974e-11	-1.83604	8.01151e+07	9.30688e+07	7.96934e+07	1.77113e+07	5.18859e+07	4.72105e+07	8.22164e+07	1.08835e+08	6.25315e+07	1.20692e+08	8.14326e+07	1.23689e+08	3.08896e+07	9.22054e+07	1.16209e+07	9.0214e+07	6.92321e+07	122567108	1.04243e+08	2.43973e+08	2.9705e+07	1.29423e+08	2.05391e+08	1.29039e+08	1.60654e+08	6.1419e+07	2.83662e+08	4.37103e+07	7.37717e+07	1.2174e+08	1.56265e+08	7.1433e+07	1.20944e+07	2.70925e+07	2.77638e+07	2.11745e+07	1.09157e+08	6.01045e+07	1.19225e+07	4.97536e+06	1.87302e+07	2.74638e+06	6.78123e+06	3.71869e+07
Amino acid	gamma-Aminobutyric acid	HMDB0000112	map00250 Alanine, aspartate and glutamate metabolism	2.16888e-10	-1.7623	771874	931435	728417	154534	414190	446996	733325	969538	543844	1.12054e+06	685641	1.0914e+06	297106	862414	146409	729766	614046	1.18024e+06	862474	2.50509e+06	251553	1.13434e+06	2.06809e+06	1.142e+06	1.47472e+06	505732	3.19342e+06	383923	649878	1.23781e+06	1.49822e+06	569744	133805	254182	294675	231988	965758	620832	201685	94523.8	188947	87213.8	85392	395772
Amino acid	Aminopropylcadaverine	HMDB0012189	map00480 Glutathione metabolism	1.6978e-07	-1.14449	1.25766e+07	9.84126e+06	1.00189e+07	6.95414e+06	7.40813e+06	7.34933e+06	7.77074e+06	7.32967e+06	6.55809e+06	9.45963e+06	9.28201e+06	8.63099e+06	1.02915e+07	6.25614e+06	5.28881e+06	6.05847e+06	5.95284e+06	4.96083e+06	6.7262e+06	7.54959e+06	6.36073e+06	5.68974e+06	8.26911e+06	8.1017e+06	9.03813e+06	4.4018e+06	4.89826e+06	7.63497e+06	1.1925e+07	5.14078e+06	7.26948e+06	10883668	8.80392e+06	7.50465e+06	6.65699e+06	4.90932e+06	4.43872e+06	4.84683e+06	5.64895e+06	6.3495e+06	7.92003e+06	6.63758e+06	4.96395e+06	6.74084e+06
Amino acid	C-Mannosyl Valine	IPT-NM100	[Glycosylated Amino acid]	5.26525e-06	-0.943897	1.64528e+07	7.59261e+06	1.0031e+07	4.57693e+06	8.76009e+06	5.77641e+06	1.60197e+07	1.57835e+07	7.29631e+06	2.12154e+07	1.42461e+07	7.8162e+06	3.3538e+06	7.50255e+06	9.04973e+06	1.22932e+07	1.75158e+07	9.25477e+06	1.12006e+07	1.74208e+07	1.0292e+07	1.95244e+07	1.79131e+07	5.75366e+06	1.39563e+07	1.89162e+07	1.7358e+07	9.38198e+06	1.87817e+07	3.41564e+07	1.38152e+07	2.46805e+07	1.71931e+07	8.41469e+06	1.99627e+06	4.28759e+06	1.36913e+07	2.36095e+07	7.57599e+06	6.03818e+06	7.67729e+06	1.32631e+07	9.11259e+06	2.58688e+07
Amino acid	N-Hexosyl Alanine	IPT-NM001	[Glycosylated amino acid]	0.000156794	-0.765744	5.85936e+07	3.57692e+07	9.92166e+07	3.65134e+07	4.01593e+07	5.39125e+07	6.35848e+07	9.85752e+07	3.57167e+07	1.05369e+08	8.3072e+07	3.39273e+07	2.62756e+07	2.21156e+07	5.17561e+07	7.32672e+07	9.01828e+07	6.92765e+07	6.30603e+07	1.02556e+08	7.93733e+07	8.06001e+07	9.83774e+07	3.20023e+07	6.22311e+07	1.3787e+08	7.14296e+07	3.97584e+07	3.97153e+07	1.90237e+08	7.049e+07	8.13528e+07	1.67628e+08	4.17662e+07	1.68468e+07	3.62163e+07	5.06248e+07	5.06348e+07	5.23787e+07	6.17498e+07	7.07233e+07	4.24853e+07	6.21208e+07	8.08188e+07
Amino acid	N-Acetyl-L-tyrosine	HMDB0000866	[Tyrosine metabolism]	0.000234485	-0.6356	366790	154679	404892	179933	194428	353489	236571	625758	249759	765655	658805	213592	73079.8	196522	282067	343247	717687	214718	516768	626311	573844	716804	859123	144864	396152	732069	619219	298050	362896	593522	324584	868172	508222	226914	237590	215693	280661	504479	217870	402189	158436	393787	218759	571095
Amino acid	Spermidine	HMDB0001257	[map00330 Arginine and proline metabolism]	1.00097e-07	-0.594201	2.73822e+06	2.00086e+06	2.62292e+06	1.86082e+06	1.63434e+06	2.28858e+06	1.89427e+06	1.87618e+06	1.48172e+06	2.38865e+06	1.68189e+06	1.67501e+06	1.87124e+06	2.1337e+06	1.32276e+06	1.75936e+06	1.40744e+06	1.29733e+06	1.21129e+06	1.71433e+06	1.27209e+06	1.48133e+06	2.3731e+06	1.80924e+06	2.26918e+06	1.09982e+06	1.4314e+06	1.59565e+06	2.06492e+06	1.0953e+06	1.89965e+06	2.91849e+06	1.83675e+06	1.64539e+06	1.60153e+06	1.22181e+06	1.51109e+06	1.47102e+06	1.57089e+06	1.43086e+06	1.43475e+06	2.30123e+06	1.33856e+06	2.00207e+06
Amino acid	5-Hydroxyindoleacetaldehyde	HMDB0004073	map00380 Tryptophan metabolism	0.000152437	-0.585556	2.3634e+06	2.62869e+06	2.09888e+06	3.01657e+06	1.67554e+06	1.70584e+06	1.16447e+06	1.29436e+06	1.79912e+06	1.72034e+06	2.47407e+06	1.6423e+06	3.38579e+06	2.48292e+06	2.07581e+06	1.94237e+06	3.50505e+06	1.86078e+06	3.03851e+06	3.85552e+06	1.98181e+06	1.5929e+06	1.6726e+06	2.16048e+06	2.1484e+06	1.45567e+06	1.61483e+06	764047	1.18449e+06	1.16097e+06	2.31166e+06	1.30075e+06	2.09419e+06	1.31266e+06	1.80797e+06	2.09476e+06	1.94364e+06	1.56002e+06	1.79245e+06	1.36849e+06	4.06715e+06	248064	941512	811006
Amino acid	Glycosylated-Thr	IPT-NM017	Glycosylated Amino acid	0.00832129	-0.559556	2.50318e+07	1.66087e+07	3.1528e+07	1.26824e+07	1.51686e+07	4.21516e+07	2.1435e+07	6.0604e+07	1.43752e+07	4.4865e+07	4.78551e+07	1.79845e+07	1.55113e+07	1.28442e+07	4.47135e+07	1.79964e+07	3.22927e+07	2.57125e+07	1.64439e+07	4.92663e+07	5.20899e+07	7.60509e+07	3.42939e+07	1.30778e+07	1.75514e+07	7.96364e+07	3.25729e+07	1.79474e+07	2.00898e+07	5.74416e+07	2.11582e+07	2.33724e+07	5.52814e+07	1.70235e+07	7.51577e+06	1.13917e+07	1.50594e+07	1.61344e+07	1.90558e+07	4.22722e+07	3.25631e+07	6.66687e+07	2.48919e+07	5.65578e+07
Amino acid	Indoleacetaldehyde	HMDB0001190	map00380 Tryptophan metabolism	5.20251e-08	-0.534459	2.55186e+07	1.69138e+07	2.01761e+07	1.43938e+07	1.97303e+07	2.35037e+07	2.13484e+07	2.25259e+07	2.32144e+07	2.81669e+07	2.32261e+07	2.49492e+07	1.12441e+07	1.13189e+07	2.42582e+07	2.42423e+07	2.72331e+07	2.42779e+07	2.25282e+07	1.6181e+07	1.63836e+07	2.12938e+07	2.34698e+07	2.3382e+07	2.83446e+07	2.16465e+07	1.9477e+07	1.91875e+07	2.04521e+07	2.93325e+07	2.19998e+07	2.71879e+07	1.93591e+07	3.50077e+07	1.21661e+07	2.30724e+07	3.00425e+07	2.58107e+07	1.81696e+07	1.802e+07	1.60696e+07	7.38045e+06	1.99716e+07	2.36399e+07
Amino acid	L-Leucine	HMDB0000687	[map00280 Valine, leucine and isoleucine degradation]	7.49555e-09	-0.50171	3713481847	2445561964	2377552458	1470572960	2408049273	1872377326	3110996010	3245270217	2377051473	3230997185	1884252926	3612504395	2073745192	2534443081	2222070548	2312552332	3089200755	2643552974	2655692967	2635480295	1971576968	2180513651	2417911084	3006151939	2359984833	2451990097	3678573757	1674933549	2715924988	3216017597	2835767621	2391249703	2276146966	2073667419	2090765341	3052489546	3997391917	3558916222	2177866193	2081690905	2189281525	1638766039	1673821415	2916161625
Amino acid	Ureidosuccinic acid	HMDB0000828	map00240 Pyrimidine metabolism	4.60141e-06	-0.475386	232273	333429	176861	140584	244933	210342	222410	314567	238412	119939	330856	388545	268562	309725	146722	168373	266203	273836	431820	397232	173028	284768	324709	284201	323911	236250	332260	279817	244059	309596	314032	253343	305062	215578	320471	298100	468477	376413	133533	256831	206407	217620	155836	124880
Amino acid	L-Tryptophan	HMDB0000929	[map00260 Glycine, serine and threonine metabolism]	6.66664e-07	-0.441635	7.46431e+08	3.67371e+08	4.82894e+08	3.69797e+08	4.38016e+08	5.99966e+08	5.32293e+08	6.93548e+08	5.39484e+08	7.07029e+08	468382342	6.25904e+08	3.20339e+08	3.50622e+08	6.08794e+08	5.11799e+08	6.2446e+08	5.25297e+08	515921733	3.63231e+08	3.47289e+08	5.82259e+08	5.74606e+08	527057160	5.80552e+08	5.11365e+08	6.8065e+08	3.58345e+08	5.44563e+08	6.01473e+08	5.57046e+08	5.78433e+08	4.18476e+08	4.80362e+08	3.36942e+08	4.58697e+08	771930703	6.53524e+08	4.1233e+08	4.61757e+08	4.01066e+08	2.28146e+08	3.67214e+08	547654296
Amino acid	L-Alanine	HMDB0000161	map00250 Alanine, aspartate and glutamate metabolism	0.000113587	-0.421002	3.20227e+07	1.85568e+07	1.72418e+07	12516013	2.03218e+07	1.56067e+07	2.10852e+07	2.25662e+07	1.97597e+07	1.11862e+07	1.68517e+07	2.5776e+07	1.28948e+07	1.52948e+07	1.90553e+07	3.57444e+07	4.27441e+07	2.04976e+07	4.31478e+07	3.76727e+07	1.42665e+07	2.0836e+07	3.2407e+07	2.06688e+07	3.02089e+07	1.81902e+07	1.95062e+07	16616008	2.43568e+07	2.68852e+07	2.15634e+07	1.61999e+07	1.87762e+07	2.24574e+07	1.68441e+07	2.33764e+07	2.27694e+07	3.5142e+07	1.60474e+07	1.90933e+07	1.6741e+07	9.3646e+06	1.14347e+07	3.23218e+07
Amino acid	L-Valine	HMDB0000883	[map00280 Valine, leucine and isoleucine degradation]	3.71211e-07	-0.414761	2.15846e+08	1.40621e+08	1.2804e+08	8.77858e+07	1.27443e+08	8.88355e+07	1.61113e+08	1.90472e+08	1.20245e+08	1.4078e+08	9.01113e+07	1.74432e+08	9.90886e+07	1.38049e+08	1.31925e+08	144630825	169592781	1.72855e+08	1.50639e+08	157685409	1.08575e+08	1.13979e+08	1.33296e+08	153093626	1.43677e+08	1.3028e+08	2.09691e+08	1.25387e+08	1.53532e+08	160476587	1.61552e+08	1.33204e+08	1.30548e+08	1.72348e+08	1.09693e+08	1.6058e+08	2.12228e+08	2.02361e+08	1.22862e+08	130988049	1.39938e+08	9.80457e+07	9.36514e+07	1.70252e+08
Amino acid	L-Methionine	HMDB0000696	[map00270 Cysteine and methionine metabolism]	2.21922e-07	-0.414504	1.47121e+07	1.0569e+07	1.09908e+07	9.61895e+06	1.13549e+07	1.048e+07	1.38875e+07	1.76854e+07	1.18633e+07	1.14089e+07	7.76388e+06	2.23917e+07	1.04391e+07	1.28966e+07	1.14132e+07	1.06135e+07	1.61261e+07	1.37674e+07	1.0037e+07	1.60791e+07	1.09642e+07	1.42208e+07	1.2429e+07	1.02971e+07	1.50691e+07	1.02786e+07	1.36513e+07	9.73436e+06	1.24819e+07	1.07731e+07	1.29147e+07	7.05588e+06	1.01945e+07	1.03583e+07	8.80728e+06	1.36251e+07	1.31538e+07	1.35266e+07	9.51993e+06	1.16987e+07	1.15314e+07	5.40754e+06	8.02848e+06	1.1715e+07
Amino acid	N-Butyrylglycine	HMDB0000808	[Acylated glycine]	8.38366e-05	-0.413253	1.09486e+07	7.80698e+06	1.37758e+07	1.3497e+07	6.7366e+06	8.71705e+06	9.81006e+06	8.39931e+06	7.80065e+06	7.67018e+06	6.27412e+06	8.21728e+06	6.25975e+06	7.68534e+06	1.01644e+07	7.97e+06	6.13562e+06	1.36227e+07	8.2547e+06	1.15948e+07	1.00025e+07	7.39328e+06	1.49865e+07	5.80319e+06	9.26356e+06	1.25226e+07	6.26345e+06	6.83476e+06	1.20362e+07	8.46656e+06	1.15964e+07	6.33736e+06	6.20887e+06	5.89944e+06	8.26323e+06	9.02642e+06	8.92728e+06	6.2234e+06	1.00406e+07	6.96197e+06	6.70575e+06	9.55358e+06	6.16707e+06	1.2335e+07
Amino acid	L-Isoleucine	HMDB0000172	[map00280 Valine, leucine and isoleucine degradation]	1.69966e-06	-0.410291	1802098144	1225679856	1072882752	636977646	1180963806	7.95786e+08	1393818432	1672387049	1195251678	1312663372	8.88967e+08	1838628884	8.39077e+08	9.38305e+08	1138357771	1013059027	1170995071	1340806352	1006560870	1069018843	9.87065e+08	9.5686e+08	1259193694	9.62579e+08	9.67751e+08	1221045833	2012252551	8.78921e+08	1370123349	1486553038	1363982554	1025353530	1075439454	1026103014	1037189292	1418204818	1824712482	1612385679	9.8911e+08	9.93261e+08	1177612676	8.7446e+08	9.38565e+08	1136383326
Amino acid	Methionine sulfoxide	HMDB0002005	[Methionine, Cysteine, S-Adenosylmethionine and Taurine Metabolism]	0.000517507	-0.394642	535275	793193	443124	573054	438202	541376	569328	776930	412673	468671	681508	1.07992e+06	398179	581803	1.04413e+06	610959	623300	682337	548673	650514	553803	684751	924523	569391	614828	683264	1.86513e+06	615006	623390	620249	715762	587832	529896	781734	898088	568024	742639	616065	549860	952092	754708	324889	556586	695121
Amino acid	N1-Acetylspermidine	HMDB0001276	acetylation of spermidine	0.0230336	-0.377208	881670	5.98068e+06	2.06809e+06	2.49209e+06	1.7175e+06	1.42588e+06	1.45636e+06	2.1645e+06	2.35931e+06	1.10903e+06	2.5961e+06	4.26865e+06	5.37151e+06	2.90743e+06	1.9818e+06	1.95453e+06	1.30757e+06	990880	2.49968e+06	3.09459e+06	1.79552e+06	2.46777e+06	2.1508e+06	1.43618e+06	3.49935e+06	2.2174e+06	2.1229e+06	539156	1.42238e+06	6.99598e+06	1.55391e+06	2.77865e+06	1.64724e+06	1.38931e+06	2.71259e+06	1.62234e+06	3.31166e+06	6.65879e+06	1.43547e+06	1.13657e+06	1.08231e+06	2.17961e+06	1.12879e+06	1.69422e+06
Amino acid	Isobutyrylglycine	HMDB0000730	[Acylated Glycine]	0.000222294	-0.375166	9.76656e+06	6.96399e+06	1.22883e+07	1.20207e+07	6.65389e+06	7.76907e+06	7.81697e+06	6.42288e+06	6.94275e+06	6.49294e+06	5.59665e+06	7.43789e+06	5.64969e+06	6.98005e+06	9.07493e+06	7.80045e+06	5.50221e+06	1.14242e+07	7.36043e+06	1.0319e+07	8.36743e+06	6.78017e+06	1.14977e+07	5.1776e+06	8.19675e+06	1.09435e+07	5.01436e+06	6.10862e+06	1.07723e+07	7.5503e+06	1.03445e+07	5.5701e+06	5.44936e+06	5.32707e+06	6.77737e+06	7.77695e+06	9.11801e+06	5.81472e+06	8.93948e+06	6.21023e+06	6.00542e+06	8.53376e+06	5.50288e+06	1.10108e+07
Amino acid	L-Phenylalanine	HMDB0000159	[map00360 Phenylalanine metabolism]	1.53332e-09	-0.373958	4845108413	3592979912	3556278214	4140461521	3454419943	4330045201	4282066705	4708126299	3873470782	4761171186	3695441276	5592766132	4104020759	4568388907	3778355404	3477202333	5960119484	4406373849	3967624768	4708509765	3260607639	4401374033	5718460426	4267815824	5561797930	3745709929	5103482972	3007895115	4154001712	4150013856	4209139037	3559252517	2943970559	2845642069	3259085504	4768731553	4647197180	4912936566	3622861527	3946886560	3477584550	2007460782	3115022733	3676829126
Amino acid	N-Hexosyl Leucine	IPT-NM011	[Glycosylated amino acid]	0.0230336	-0.346877	1.97074e+07	6.899e+06	2.33745e+06	1.88482e+06	6.21723e+06	3.08028e+06	4.95449e+06	6.63608e+06	6.23559e+06	4.62114e+06	2.82206e+06	1.14088e+07	2.90652e+06	8.07935e+06	5.41449e+06	4.90708e+06	4.87681e+06	8.71893e+06	4.40896e+06	4.04144e+06	4.93555e+06	5.82584e+06	5.17847e+06	8.97139e+06	7.8169e+06	6.20872e+06	8.13824e+06	3.63453e+06	4.61522e+06	7.83761e+06	4.50387e+06	5.14206e+06	5.25498e+06	2.95137e+06	3.46361e+06	1.07812e+07	1.39625e+07	7.69715e+06	2.9945e+06	4.98249e+06	5.33564e+06	5.47386e+06	4.14418e+06	6.15753e+06
Amino acid	L-Tyrosine	HMDB0000158	[map00350 Tyrosine metabolism]	3.25189e-06	-0.343675	2.45041e+07	1.16506e+07	1.14784e+07	1.42099e+07	1.46465e+07	1.42073e+07	1.73659e+07	2.34412e+07	1.50641e+07	1.56097e+07	1.21099e+07	2.19e+07	1.15234e+07	2.09301e+07	1.78889e+07	1.71741e+07	2.2856e+07	2.2089e+07	1.84978e+07	1.90256e+07	1.24772e+07	1.71636e+07	2.13069e+07	1.36375e+07	2.15964e+07	1.48145e+07	2.45295e+07	1.65669e+07	1.95819e+07	1.55397e+07	2.24928e+07	1.68488e+07	1.23042e+07	1.8e+07	1.46203e+07	1.50337e+07	2.53818e+07	2.78799e+07	1.27152e+07	17435096	1.45841e+07	9.95706e+06	8.84963e+06	1.55301e+07
Amino acid	L-Kynurenine	HMDB0000684	[map00380 Tryptophan metabolism]	0.000300552	-0.343239	2.56442e+08	2.9766e+08	317049864	3.98036e+08	2.07207e+08	2.3362e+08	2.1813e+08	2.46384e+08	2.80491e+08	2.88609e+08	2.95006e+08	2.22942e+08	4.86972e+08	3.88847e+08	2.82353e+08	2.83384e+08	497965219	2.6128e+08	3.2198e+08	3.95138e+08	2.87105e+08	2.70791e+08	2.56302e+08	2.60243e+08	330526408	2.19052e+08	2.91831e+08	1.03458e+08	2.06102e+08	1.93932e+08	3.28413e+08	2.31889e+08	250999115	1.97677e+08	2.64723e+08	2.8774e+08	2.29122e+08	1.86263e+08	3.05005e+08	2.91546e+08	3.25089e+08	6.59241e+07	1.5305e+08	1.53091e+08
Amino acid	N-Lactoylvaline	HMDB0062181	valine metabolism	0.0155539	-0.341932	1.85373e+06	1.26071e+06	1.48823e+06	748368	1.60928e+06	1.60507e+06	1.60029e+06	2.83443e+06	1.44728e+06	1.53335e+06	783564	1.37938e+06	1.08299e+06	2.36388e+06	747962	1.16328e+06	3.18496e+06	1.36604e+06	2.52415e+06	1.27483e+06	814804	1.53612e+06	1.18795e+06	1.25232e+06	1.47512e+06	1.05676e+06	1.84123e+06	867859	1.93841e+06	1.1186e+06	1.58884e+06	1.19434e+06	1.25583e+06	541389	1.27934e+06	1.81134e+06	2.65441e+06	2.40069e+06	1.17427e+06	1.52379e+06	1.05214e+06	1.04314e+06	867781	1.0057e+06
Amino acid	N-Acetylputrescine	HMDB0002064	[map00330 Arginine and proline metabolism]	0.000534608	-0.290165	1.01133e+07	1.48085e+07	1.3653e+07	6.38634e+06	8.96433e+06	8.00264e+06	1.10154e+07	1.57831e+07	1.50208e+07	7.30122e+06	9.85903e+06	1.41123e+07	8.98e+06	9.29996e+06	8.06254e+06	1.78093e+07	6.73876e+06	1.12814e+07	1.40378e+07	9.24534e+06	9.28397e+06	9.70041e+06	7.6068e+06	8.66707e+06	1.3003e+07	6.19902e+06	1.41121e+07	1.23027e+07	1.08623e+07	9.25437e+06	6.70185e+06	7.86333e+06	2.76796e+06	7.01448e+06	1.2541e+07	6.39339e+06	1.16662e+07	1.36216e+07	9.91136e+06	8.69487e+06	9.07841e+06	6.23162e+06	9.56986e+06	8.12113e+06
Amino acid	N5-Acetylornithine	HMDB0240589	[N-terminal acetylation of proteins]	0.0210974	-0.262768	3.32547e+06	2.28373e+06	1.29971e+06	1.57613e+06	1.39076e+06	2.24425e+06	2.92526e+06	2.60845e+06	2.48907e+06	2.42455e+06	2.06171e+06	3.36456e+06	1.49971e+06	1.72701e+06	2.70738e+06	2.6811e+06	1.65421e+06	2.00365e+06	1.65181e+06	2.99168e+06	2.83409e+06	2.04922e+06	2.67314e+06	1.50376e+06	1.74681e+06	2.70427e+06	2.45232e+06	1.93061e+06	3.1837e+06	4.26688e+06	1.76296e+06	2.31317e+06	1.92605e+06	966449	2.32962e+06	1.26534e+06	1.82593e+06	2.71762e+06	1.48318e+06	2.10276e+06	2.80072e+06	4.76603e+06	1.48656e+06	1.88208e+06
Amino acid	Tryptamine	HMDB0000303	[map00380 Tryptophan metabolism]	0.0268998	-0.232042	902142	813591	1.17141e+06	755849	1.73014e+06	1.49128e+06	985705	922158	1.37057e+06	1.43709e+06	1.12892e+06	1.08096e+06	1.44648e+06	1.5785e+06	1.08899e+06	1.55549e+06	1.64781e+06	1.84812e+06	849305	2.15224e+06	1.0356e+06	1.20425e+06	1.36484e+06	1.54296e+06	1.2076e+06	671182	1.0808e+06	991042	1.53997e+06	1.1543e+06	1.19398e+06	902468	2.33361e+06	706236	830463	1.40541e+06	849750	762397	734939	1.61367e+06	1.15323e+06	575631	914182	1.66328e+06
Amino acid	L-Lysine	HMDB0000182	[map00300 Lysine biosynthesis]	0.000605544	-0.226564	1.12005e+08	1.02222e+08	9.31733e+07	8.94132e+07	1.04231e+08	8.95035e+07	9.80251e+07	1.37683e+08	127824154	1.06573e+08	1.009e+08	1.32137e+08	7.17214e+07	103731595	1.06119e+08	1.00315e+08	1.01671e+08	1.09649e+08	9.95678e+07	1.22456e+08	6.97603e+07	1.01326e+08	1.1944e+08	9.0545e+07	9.25501e+07	9.59471e+07	1.63062e+08	9.16335e+07	1.25509e+08	1.15216e+08	112102168	8.43363e+07	8.99557e+07	8.87245e+07	120316389	1.08239e+08	1.43373e+08	168979294	1.03468e+08	1.09932e+08	1.1883e+08	9.55793e+07	8.40963e+07	1.16127e+08
Amino acid	O-Acetylserine	HMDB0003011	map00270 Cysteine and methionine metabolism	0.00415424	-0.224287	2.97845e+07	3.27343e+07	2.74866e+07	2.58126e+07	2.73302e+07	3.27311e+07	2.7502e+07	4.5905e+07	3.42301e+07	2.53458e+07	4.26883e+07	4.7471e+07	2.58992e+07	5.01024e+07	2.58683e+07	2.94599e+07	2.75664e+07	3.49405e+07	3.17795e+07	2.5959e+07	3.90189e+07	6.60001e+07	2.25434e+07	3.4504e+07	25750448	3.01652e+07	4.01854e+07	4.31284e+07	2.21341e+07	2.61033e+07	3.15938e+07	1.80611e+07	3.85026e+07	2.98722e+07	3.22217e+07	2.85487e+07	3.84437e+07	2.56734e+07	2.85641e+07	4.15442e+07	3.49093e+07	3.29396e+07	2.1606e+07	2.1969e+07
Amino acid	3-Methylglutaconic acid	HMDB0000522	[Leucine Catabolism Metabolism]	0.00557987	-0.186012	8.70914e+06	7.99857e+06	5.12282e+06	6.05861e+06	8.12043e+06	5.44802e+06	5.86768e+06	7.1108e+06	6.54858e+06	6.04173e+06	8.98942e+06	8.67964e+06	5.30371e+06	5.14155e+06	6.37829e+06	8.16025e+06	4.98446e+06	7.81744e+06	6.10607e+06	7.26676e+06	6.72648e+06	8.24212e+06	5.77677e+06	7.12908e+06	5.97024e+06	5.71346e+06	6.65322e+06	7.30395e+06	5.5401e+06	7.80214e+06	6.39863e+06	7.0726e+06	8.93246e+06	9.21645e+06	5.45375e+06	5.84335e+06	6.64069e+06	7.06407e+06	4.94906e+06	5.16606e+06	5431645	6.46948e+06	5.59206e+06	4.84935e+06
Amino acid	N-Acetyl-L-alanine	HMDB0000766	Alanine, Aspartate Metabolism	0.00132159	-0.183285	8.87861e+06	8.28203e+06	7.28291e+06	6.79526e+06	7.25571e+06	7.8133e+06	4.70733e+06	1.1318e+07	8.8235e+06	5.85624e+06	9.74888e+06	9.95118e+06	7.18052e+06	1.22266e+07	6.93322e+06	1.00172e+07	9.32175e+06	7.38637e+06	1.21591e+07	8.47586e+06	8.29677e+06	1.29089e+07	8.62593e+06	7.50007e+06	8.52624e+06	6.99694e+06	1.04695e+07	9.42398e+06	9.46094e+06	7.72324e+06	7.69508e+06	6.10221e+06	6.80626e+06	7.2556e+06	8.22912e+06	7.80758e+06	8.14851e+06	9.9891e+06	7.75111e+06	9.80101e+06	7.92476e+06	6.0825e+06	4.79624e+06	7.48291e+06
Amino acid	Choline	HMDB0000097	[map00260 Glycine, serine and threonine metabolism]	3.01767e-07	-0.157482	1008955081	8.60924e+08	8.74067e+08	9.95688e+08	9.89949e+08	8.6911e+08	9.2338e+08	9.49832e+08	9.2041e+08	9.2587e+08	1005631993	1077289265	9.34442e+08	9.08018e+08	814751976	9.21495e+08	9.94676e+08	9.57933e+08	815446834	9.59027e+08	861439454	1061923406	9.41922e+08	1001244806	9.31766e+08	9.70108e+08	8.81437e+08	7.52991e+08	8.92981e+08	987889981	8.65493e+08	9.4948e+08	1063720566	8.1708e+08	772189084	9.63213e+08	9.40525e+08	1013872470	7.85492e+08	8.40411e+08	8.57105e+08	8.77859e+08	7.30702e+08	8.76321e+08
Amino acid	N-Acetyl-L-phenylalanine	HMDB0000512	[map00360 Phenylalanine metabolism]	0.0185255	-0.145576	1.2225e+07	8.92505e+06	1.059e+07	1.07423e+07	8.67662e+06	9.51912e+06	7.67618e+06	1.21867e+07	8.63067e+06	1.01916e+07	9.07072e+06	1.33804e+07	1.03394e+07	7.47664e+06	1.21105e+07	1.0694e+07	1.05081e+07	1.19696e+07	9.41128e+06	1.00245e+07	9.116e+06	7.98838e+06	1.27477e+07	1.15943e+07	1.18428e+07	7.31239e+06	1.05945e+07	7.98567e+06	8.41453e+06	8.85474e+06	1.03319e+07	6.29568e+06	6.84204e+06	1.03849e+07	1.08523e+07	1.33429e+07	1.09691e+07	9.57412e+06	9.79648e+06	1.05964e+07	9.62766e+06	4.34637e+06	9.11449e+06	4.84278e+06
Amino acid	3-Hydroxymethylglutaric acid	HMDB0000355	[Mevalonate Metabolism/Leucine degradation]	0.0101992	0.144714	5.37666e+07	4.96492e+07	3.67713e+07	3.34506e+07	4.48517e+07	3.74318e+07	3.59589e+07	4.89012e+07	4.77437e+07	3.92856e+07	4.8739e+07	5.38932e+07	3.82925e+07	3.23429e+07	4.27803e+07	5.54711e+07	2.62774e+07	4.98879e+07	4.14197e+07	4.18061e+07	5.31054e+07	4.62231e+07	3.20996e+07	3.5754e+07	4.17504e+07	3.79371e+07	4.55327e+07	5.52888e+07	3.62963e+07	4.1977e+07	39825829	3.66213e+07	5.22188e+07	5.21938e+07	6.09976e+07	3.87602e+07	4.20084e+07	4.59638e+07	3.90354e+07	4.61008e+07	4.54548e+07	5.41014e+07	4.87872e+07	3.97504e+07
Amino acid	Acetylglycine	HMDB0000532	[N-terminal acetylation of proteins]	0.00483639	0.145012	7.12618e+06	7.25915e+06	5.90398e+06	7.24161e+06	5.78286e+06	5.89143e+06	5.94864e+06	6.47149e+06	7.65387e+06	5.6442e+06	6.08085e+06	5.66446e+06	1.02775e+07	6.64029e+06	6.71823e+06	6.83987e+06	7.23394e+06	6.05784e+06	5.63513e+06	6.06864e+06	6.42776e+06	7.65944e+06	6.39721e+06	5.41728e+06	5.7402e+06	6.35654e+06	5.98529e+06	5.0904e+06	1.04419e+07	6.07881e+06	5.51789e+06	4.939e+06	6.61738e+06	6.97052e+06	6.41838e+06	6.40335e+06	5.14335e+06	6.46204e+06	6.92636e+06	7.17475e+06	7.2745e+06	5.75788e+06	7.2796e+06	8.16479e+06
Amino acid	N6-Acetyllysine	HMDB0000206	[map00310 Lysine degradation]	0.00483639	0.156467	2.09673e+07	1.87218e+07	1.54693e+07	1.79819e+07	1.39179e+07	1.28691e+07	1.6936e+07	1.6847e+07	1.83489e+07	1.74787e+07	1.80301e+07	1.90472e+07	1.26921e+07	1.61665e+07	2.04432e+07	1.74266e+07	1.31177e+07	1.61933e+07	1.72719e+07	1.63087e+07	1.4282e+07	2.13382e+07	1.56715e+07	1.71459e+07	1.66539e+07	1.60136e+07	1.77357e+07	1.6024e+07	1.88547e+07	1.98082e+07	1.51545e+07	1.36736e+07	1.35432e+07	1.15773e+07	2.3235e+07	1.75049e+07	2.12182e+07	2.11037e+07	2.30657e+07	2.25649e+07	1.53586e+07	2.29655e+07	1.58922e+07	1.95574e+07
Amino acid	S-Adenosylhomocysteine	HMDB0000939	[map00270 Cysteine and methionine metabolism]	0.0129419	0.178596	1.67378e+06	2.02238e+06	1.34473e+06	1.33901e+06	1.32951e+06	1.80103e+06	1.43007e+06	1.80204e+06	1.71643e+06	1.29016e+06	1.61436e+06	1.52841e+06	1.49503e+06	1.69836e+06	1.31587e+06	1.56951e+06	2.40232e+06	1.37948e+06	1.52652e+06	1.58964e+06	1.50802e+06	1.78827e+06	1.56713e+06	1.42879e+06	2.07031e+06	1.29677e+06	1.7746e+06	1.45813e+06	1.5387e+06	1.45479e+06	1.59382e+06	1.12996e+06	1.31819e+06	896919	1.90344e+06	1.58587e+06	1.88648e+06	1.31894e+06	1.95239e+06	1.9146e+06	1.23757e+06	2.08225e+06	1.56206e+06	1.63942e+06
Amino acid	Imidazolelactic acid	HMDB0002320	[Histidine Metabolism]	0.0201125	0.187732	751082	550672	641199	543967	586248	916498	784279	814921	607397	509002	524979	763355	796374	707388	615484	702149	678610	742278	558461	659543	666286	716650	659578	599918	740766	546400	675997	951468	743783	636406	527065	465480	673891	716504	754561	606219	644301	867150	705739	817022	716248	1.06271e+06	609909	779541
Amino acid	Isovalerylglycine	HMDB0000678	[Acylated glycine]	0.0289009	0.200441	1.55896e+06	1.50625e+06	1.38407e+06	1.19412e+06	708067	1.38865e+06	973815	1.08338e+06	1.02021e+06	1.04514e+06	1.06283e+06	990015	858011	894141	1.11533e+06	982158	624327	1.47326e+06	801832	1.06977e+06	1.27033e+06	818351	1.40049e+06	808478	1.39355e+06	1.17958e+06	1.37739e+06	1.28369e+06	1.37633e+06	1.09733e+06	1.07962e+06	817493	1.09241e+06	1.26796e+06	1.4546e+06	1.04868e+06	1.11519e+06	1.07278e+06	1.41369e+06	1.35699e+06	1.40315e+06	1.48994e+06	1.48121e+06	1.16489e+06
Amino acid	N-Acetyltaurine	HMDB0240253	[Methionine, Cysteine, SAM and Taurine Metabolism]	0.0421056	0.201291	3.23999e+06	3.44284e+06	2.54104e+06	3.04477e+06	2.76112e+06	3.75277e+06	2.71825e+06	3.90089e+06	4.03682e+06	2.05383e+06	4.02608e+06	3.731e+06	2.53534e+06	4.45391e+06	2.57099e+06	5.16411e+06	5.69386e+06	2.65618e+06	4.99003e+06	5.09845e+06	3.34749e+06	2.80376e+06	3.51597e+06	3.33354e+06	3.55708e+06	1.87168e+06	4.31278e+06	4.56035e+06	4.4791e+06	3.59891e+06	2.8747e+06	2.94388e+06	2.44319e+06	4.07912e+06	4.81143e+06	3.07331e+06	2.67783e+06	4.85813e+06	3.29729e+06	6.61642e+06	4.73332e+06	4.09556e+06	2.47195e+06	4.08248e+06
Amino acid	L-Serine	HMDB0000187	[map00260 Glycine, serine and threonine metabolism]	2.04551e-05	0.203383	1.84678e+06	1.82889e+06	1.75344e+06	1.48102e+06	1.41846e+06	1.67517e+06	1.44218e+06	1.88797e+06	1.85355e+06	1.71674e+06	1.8104e+06	1.92508e+06	1.78445e+06	2.18304e+06	2.34608e+06	2.11144e+06	1.88386e+06	1.4153e+06	1.83514e+06	1.75265e+06	2.1115e+06	2.63918e+06	1.76098e+06	1.55681e+06	1.51108e+06	1.79243e+06	1.72868e+06	1.52653e+06	2.05408e+06	1.83915e+06	1.22588e+06	1.46672e+06	1.60572e+06	1.138e+06	2.00163e+06	1.61238e+06	1.53084e+06	1.83941e+06	1.8708e+06	2.16895e+06	1.88862e+06	2.24722e+06	1.77442e+06	2.49846e+06
Amino acid	N-Acetyl-L-methionine	HMDB0011745	[N-terminal acetylation of proteins]	0.0101992	0.226449	5.62414e+06	5.18159e+06	3.66004e+06	4.92092e+06	2.71466e+06	3.33906e+06	5.04604e+06	3.65805e+06	2.61611e+06	3.392e+06	3.37959e+06	4.0459e+06	3.03484e+06	7.6552e+06	5.19582e+06	4.62596e+06	5.01215e+06	4.41896e+06	3.47298e+06	4.89312e+06	6.27901e+06	8.00558e+06	2.47218e+06	2.61076e+06	3.66633e+06	3.74221e+06	2.10021e+06	4.61267e+06	6.09249e+06	3.57974e+06	3.50444e+06	1.35918e+06	4.77009e+06	5.03151e+06	5.76442e+06	5.09346e+06	2.65068e+06	5.93282e+06	5.52502e+06	6.49124e+06	6.21044e+06	5.63668e+06	3.36925e+06	4.79481e+06
Amino acid	Creatinine	HMDB0000562	[map00330 Arginine and proline metabolism]	3.79075e-07	0.269119	3.64804e+08	2.9303e+08	2.92629e+08	2.62188e+08	2.88541e+08	2.87114e+08	2.5886e+08	2.50499e+08	3.66615e+08	3.81398e+08	2.75891e+08	3.21749e+08	3.40161e+08	3.05008e+08	325384272	3.21956e+08	3.11569e+08	2.71771e+08	2.71544e+08	2.86306e+08	3.21981e+08	3.57678e+08	2.86328e+08	3.46526e+08	3.34292e+08	2.41987e+08	3.55916e+08	2.34652e+08	3.66622e+08	324308610	1.74744e+08	2.22612e+08	2.77322e+08	2.38327e+08	3.42221e+08	2.8696e+08	2.49534e+08	3.13281e+08	394514280	3.92866e+08	3.24079e+08	5.419e+08	3.62967e+08	3.23178e+08
Amino acid	2-Hydroxyethanesulfonate	HMDB0003903	map00430 Taurine and hypotaurine metabolism	0.00586671	0.269541	4.01827e+06	4.09325e+06	4.80634e+06	5.4732e+06	4.31257e+06	4.54303e+06	4.29436e+06	4.65405e+06	5.6731e+06	3.09937e+06	4.93516e+06	4.39874e+06	6.14927e+06	4.86989e+06	4.2101e+06	7.83011e+06	3.25311e+06	4.45357e+06	5.39571e+06	5.21937e+06	4.05499e+06	4.4092e+06	5.08501e+06	4.0584e+06	6.09281e+06	3.73915e+06	6.47934e+06	7.9474e+06	7.51504e+06	3.97628e+06	3.20129e+06	3.91118e+06	3.08736e+06	3.91619e+06	7.69463e+06	4.57502e+06	3.90354e+06	5.56325e+06	5.98909e+06	7.45556e+06	5.69537e+06	7.03011e+06	5.42704e+06	5.68323e+06
Amino acid	N-Acetylhistidine	HMDB0032055	[Histidine Metabolism]	0.0465929	0.271469	574372	589763	934363	688645	446208	409495	842043	660130	884121	539970	228139	664866	867193	815837	578384	207174	494397	813552	637507	578353	826576	833850	642746	517187	1.09608e+06	553211	553894	1.57896e+06	706475	705543	437216	480193	502417	209177	1.58998e+06	655128	468840	1.06402e+06	420555	832092	1.42984e+06	1.10355e+06	1.10837e+06	1.02187e+06
Amino acid	N-Acetylglutamic acid	HMDB0001138	[map00220 Arginine biosynthesis]	1.36839e-05	0.284401	1.93074e+06	1.545e+06	1.53977e+06	1.67803e+06	1.37673e+06	1.59271e+06	1.57238e+06	2.19896e+06	1.74407e+06	1.42419e+06	1.59669e+06	1.90273e+06	1.31654e+06	1.95055e+06	1.81075e+06	1.7469e+06	1.93306e+06	1.71158e+06	1.56383e+06	2.19167e+06	1.86008e+06	2.63804e+06	1.48529e+06	1.41172e+06	1.77777e+06	1.48691e+06	1.80352e+06	2.33318e+06	1.81049e+06	1.4979e+06	1.53298e+06	1.18133e+06	1.53302e+06	1.55594e+06	2.69324e+06	2.00821e+06	1.98276e+06	2.52095e+06	1.79353e+06	2.88013e+06	2.20021e+06	2.17773e+06	1.95964e+06	2.09037e+06
Amino acid	Glycine	HMDB0000123	map00120 Primary bile acid biosynthesis	0.00110732	0.297025	9.07903e+06	6.4072e+06	4.20564e+06	5.16206e+06	4.51142e+06	5.97554e+06	6.8232e+06	8.09985e+06	6.88337e+06	4.53705e+06	3.57644e+06	5.8388e+06	9.61045e+06	4.97636e+06	6.70755e+06	5.94756e+06	7.11378e+06	6.39605e+06	2.63631e+06	7.13382e+06	7.42765e+06	5.94349e+06	5.60687e+06	4.25369e+06	6.55133e+06	4.90682e+06	6.96253e+06	4.23926e+06	9.58857e+06	6.07553e+06	4.03819e+06	3.64248e+06	4.83334e+06	4.05719e+06	5.91556e+06	5.96349e+06	3.96671e+06	5.42751e+06	6.73851e+06	1.09188e+07	7.84198e+06	6.02249e+06	5.20203e+06	1.05492e+07
Amino acid	Urea	HMDB0000294	[map00220 Arginine biosynthesis], principal end product of protein catabolism	0.0457364	0.304501	1.04943e+07	8.97669e+06	8.34618e+06	1.2409e+07	6.97727e+06	2.19964e+07	1.2803e+07	9.01263e+06	1.20726e+07	1.15676e+07	5.27659e+06	2.02715e+07	1.23789e+07	1.21863e+07	2.2813e+07	4.14271e+06	1.09319e+07	1.43638e+07	4.95197e+06	6.93474e+06	9.16587e+06	1.02542e+07	1.44315e+07	1.49731e+07	9.89295e+06	6.42531e+06	9.68904e+06	5.48275e+06	1.06888e+07	1.29056e+07	3.8302e+06	1.03145e+07	5.36464e+06	5.15068e+06	1.04813e+07	7.08423e+06	1.54219e+07	1.77675e+07	1.8988e+07	1.51126e+07	1.54368e+07	3.05406e+07	1.74742e+07	1.14269e+07
Amino acid	Indolelactic acid	HMDB0000671	[map00380 Tryptophan metabolism]	0.0156023	0.30862	1.17972e+07	3.82616e+06	4.31196e+06	4.20155e+06	3.24392e+06	6.82598e+06	3.06678e+06	4.44713e+06	3.9931e+06	1.04214e+07	3.20266e+06	2.53952e+06	3.97534e+06	4.84411e+06	5.06281e+06	5.20889e+06	6.34452e+06	3.75712e+06	6.48868e+06	4.89793e+06	2.87601e+06	5.36722e+06	5.28248e+06	4.59628e+06	5.88997e+06	4.99026e+06	6.11808e+06	2.35442e+06	4.94058e+06	3.22313e+06	7.28851e+06	2.55789e+06	5.53108e+06	3.73212e+06	5.54174e+06	5.09312e+06	6.63216e+06	2.91911e+06	6.91644e+06	7.72645e+06	4.04142e+06	4.83201e+06	5.12825e+06	6.3427e+06
Amino acid	L-Cystine	HMDB0000192	[map00270 Cysteine and methionine metabolism]	1.24069e-06	0.311036	3.51294e+07	3.5153e+07	2.10175e+07	3.63381e+07	2.74557e+07	2.54377e+07	2.96961e+07	2.25464e+07	2.49864e+07	2.36177e+07	1.97366e+07	2.70906e+07	3.6754e+07	3.19373e+07	4.36533e+07	2.38867e+07	1.99782e+07	3.01677e+07	1.51653e+07	2.40537e+07	2.72963e+07	2.74858e+07	2.46645e+07	3.14914e+07	3.12388e+07	2.6563e+07	2.78343e+07	2.21339e+07	3.08413e+07	3.1233e+07	2.80049e+07	2.90111e+07	2.45778e+07	3.49512e+07	3.24945e+07	3.6727e+07	2.87272e+07	2.8674e+07	3.59422e+07	3.00948e+07	4.1845e+07	2.798e+07	4.08472e+07	3.02828e+07
Amino acid	Pipecolic acid	HMDB0000070	[map00310 Lysine degradation]	0.0342973	0.374099	4.52161e+06	7.65088e+06	3.33864e+06	4.71595e+06	5.70134e+06	6.06853e+06	7.45794e+06	3.67414e+06	5.20226e+06	6.19836e+06	6.40787e+06	5.28445e+06	8.43093e+06	3.79097e+06	4.44973e+06	3.28e+06	4.0415e+06	3.97898e+06	6.49252e+06	6.9889e+06	9.43794e+06	4.99145e+06	8.44486e+06	1.55301e+07	7.30434e+06	7.16872e+06	5.69338e+06	6.95914e+06	6.77331e+06	8.63947e+06	7.3791e+06	4.55977e+06	6.61944e+06	8.8202e+06	6.79951e+06	5.93639e+06	3.01607e+06	5.59234e+06	3.44794e+06	9.37971e+06	1.15227e+07	3.63107e+06	1.47144e+07	3.24838e+06
Amino acid	Glutarylglycine	HMDB0000590	Acylated glycine	4.08269e-09	0.493859	343164	447656	255559	499910	362094	475022	350792	264100	575723	257351	425766	289277	390183	397960	331503	314149	426508	432721	466951	300044	532282	545032	684082	363306	446326	377262	262992	361269	515230	418783	324861	297310	413123	150444	565375	355419	335813	398781	596316	505268	524222	820553	495407	800156
Amino acid	5-Hydroxyindoleacetic acid	HMDB0000763	[map00380 Tryptophan metabolism]	2.37288e-05	0.499665	1.23497e+06	732776	1.13395e+06	1.22615e+06	797318	1.31918e+06	643323	896829	1.54575e+06	1.05587e+06	1.15193e+06	1.29879e+06	1.00649e+06	756647	1.14607e+06	1.07056e+06	622187	1061408	1.65425e+06	1.22479e+06	1.05424e+06	1.1268e+06	811185	755703	1.42239e+06	1.02705e+06	1.18796e+06	1.44098e+06	1.02819e+06	913127	925226	625937	646524	585647	1.40781e+06	848501	1.19754e+06	1.7853e+06	1.08439e+06	2.12979e+06	1.45406e+06	1.86593e+06	2.05335e+06	1.2474e+06
Amino acid	Oxoglutaric acid	HMDB0000208	[map00020 Citrate cycle (TCA cycle)]	0.00209835	0.641977	1.0639e+07	1.79483e+06	7.17412e+06	1.93423e+06	8.02479e+06	4.67465e+06	5.80932e+06	7.45374e+06	6.59983e+06	8.1531e+06	1.53516e+06	2.38325e+06	5.92916e+06	6.39342e+06	2.44493e+06	1.76347e+06	5.56232e+06	3.64458e+06	2.99405e+06	7.37972e+06	3.06388e+06	6.16972e+06	6.72465e+06	6.77747e+06	8.41025e+06	4.35354e+06	8.22722e+06	3.0347e+06	5.59358e+06	2.28691e+06	4.00757e+06	2.09219e+06	4.70294e+06	1.16808e+06	1.87316e+06	5.06108e+06	6.35706e+06	4.98135e+06	2.88297e+06	2.84715e+06	2.8925e+06	1.79489e+07	3.28055e+06	2.8679e+06
Amino acid	Pyroglutamic acid	HMDB0000267	[map00480 Glutathione metabolism]	6.733e-06	0.664858	7.25978e+07	7.17089e+07	5.46941e+07	1.61731e+08	6.0584e+07	1.1875e+08	8.12806e+07	1.01742e+08	7.63431e+07	9.43752e+07	102141164	1.34992e+08	1.04231e+08	7.50456e+07	1.35535e+08	8.6377e+07	1.22373e+08	8.89985e+07	5.22704e+07	7.93412e+07	2.26818e+08	1.63439e+08	4.80567e+07	8.61616e+07	7.75832e+07	1.12801e+08	6.85426e+07	1.01743e+08	1.52849e+08	8.61814e+07	7.38629e+07	5.26408e+07	9.90249e+07	1.34259e+08	1.69681e+08	1.74103e+08	8.75019e+07	1.17046e+08	1.62638e+08	2.10489e+08	1.76266e+08	5.77903e+07	2.33202e+08	9.02627e+07
Amino acid	Kynurenic acid	HMDB0000715	[map00380 Tryptophan metabolism]	2.04551e-05	0.690129	1.17888e+07	7.22298e+06	1.24927e+07	1.63294e+07	6.10811e+06	1.15806e+07	6.381e+06	1.52459e+07	1.21391e+07	1.22139e+07	1.0494e+07	6.40932e+06	6.35862e+06	7.1153e+06	1.73459e+07	13312491	5.65452e+06	9.20742e+06	7.1195e+06	1.51219e+07	9.24853e+06	8.07335e+06	2.15721e+07	6.21539e+06	1.28909e+07	9.73193e+06	8.22638e+06	7.58213e+06	6.89448e+06	6.40915e+06	8.69486e+06	9.50586e+06	1.12885e+07	2.74111e+07	1.42017e+07	6.31586e+06	7.582e+06	6.29257e+06	1.42492e+07	1.28428e+07	1.28399e+07	7.59723e+06	1.00167e+07	8.33275e+06
Amino acid	N-Acetylglutamine	HMDB0006029	[Glutamate Metabolism]	0.00108103	0.724468	1.32355e+07	5.13577e+06	9.4484e+06	1.48419e+07	7.03221e+06	1.47926e+07	8.37375e+06	1.79444e+07	9.00145e+06	1.14331e+07	8.39053e+06	6.14938e+06	1.17173e+07	5.16657e+06	2.07227e+07	8.9061e+06	2.48568e+07	6.14824e+06	3.56926e+06	5.53915e+06	3.19001e+07	1.05479e+07	2.51577e+06	1.48242e+06	4.23572e+06	1.72193e+07	3.70562e+06	6.88502e+06	1.45095e+07	1.79685e+07	5.17228e+06	5.26517e+06	3.77043e+07	1.37008e+07	1.04849e+07	1.05707e+07	4.37301e+06	1.26117e+07	2.57167e+07	4.12433e+07	2.80963e+07	2.70787e+07	3.40627e+07	2.09879e+07
Amino acid	Cinnamoylglycine	HMDB0011621	[Food Additives and Ingredients]	0.0126149	1.17761	375865	314099	377759	307019	240316	243898	95118.5	77762	192321	650759	54568.1	154242	228335	74662	207571	54942	72154.6	107173	31672.3	82551	56589.3	97652.8	243394	77410.1	80005.8	237294	85155.8	206592	116586	164196	155584	134938	252391	172940	413688	58484.1	52315.7	38718	454976	88719	294026	511628	573673	47701.6
Amino acid	L-Glutamine	HMDB0000641	[map00220 Arginine biosynthesis]	7.74554e-13	1.32387	1.75797e+08	3.03181e+07	3.18634e+07	2.21622e+08	8.58107e+07	1.04805e+08	7.2153e+07	1.59204e+08	1.14616e+08	4.7774e+07	3.13972e+07	8.36865e+07	1.95175e+08	8.16974e+07	2.42798e+08	7.66303e+07	2.46037e+08	4.51405e+07	7.15037e+06	1.27172e+07	1.94614e+08	5.14455e+07	1.36242e+06	1.05179e+07	2.42525e+07	6.88181e+07	8.88547e+06	4.99487e+07	1.76216e+08	6.59136e+07	2.99703e+07	1.15506e+07	180577453	1.93066e+08	2.82073e+08	2.06988e+08	3.5895e+07	153137842	2.6937e+08	384215004	3.04122e+08	2.25324e+08	2.67131e+08	1.40176e+08
Benzenoid	Tyrosol 4-sulfate	HMDB0041785	[Benzoate Metabolism]	0.0155483	0.110967	4.08918e+07	3.85026e+07	3.34217e+07	4.73284e+07	3.69727e+07	3.90518e+07	2.23434e+07	3.39473e+07	3.40413e+07	2.32122e+07	41787385	3.63981e+07	4.20146e+07	3.52281e+07	4.62379e+07	3.58443e+07	2.716e+07	4.02042e+07	3.5502e+07	3.0327e+07	3.92211e+07	3.1997e+07	3.33799e+07	4.08802e+07	3.62565e+07	2.93543e+07	2.92158e+07	3.87347e+07	3.10807e+07	3.26802e+07	3.53286e+07	3.1331e+07	4.25232e+07	4.54198e+07	4.28738e+07	4.33727e+07	3.95384e+07	2.54248e+07	4.3476e+07	3.85097e+07	3.8172e+07	3.65112e+07	3.5788e+07	2.27822e+07
Benzenoid	4-Methylcatechol 2-sulfate	HMDB0240461	[Phenolic acid metabolism]	0.019097	0.756745	3.42479e+06	812848	5.82924e+06	1.5765e+06	507773	1.83305e+06	681023	504373	1.74148e+06	3.01945e+06	654556	520966	1.48556e+06	717797	3.72215e+06	737023	587376	126704	593399	388056	122193	892917	1.14015e+06	2.9225e+06	852788	417750	1.98074e+06	575189	706185	400428	1.074e+06	195281	1.39302e+06	2.88921e+06	644838	1.92434e+06	757718	1.00399e+06	3.13195e+06	655277	1.50029e+06	2.11784e+06	2.34248e+06	3.77336e+06
Bile acid	3b-Hydroxy-5-cholenoic acid taurine conjugate 3-O-sulfate	IPT-NM023	[Bile Acid Biosynthesis]	6.97529e-07	-1.32471	1.11637e+07	4.42624e+07	4.77336e+07	9.09475e+06	1.60944e+07	1.84614e+07	1.70523e+07	8.04186e+07	2.63829e+07	3.43105e+07	4.24985e+07	2.5321e+07	7.33589e+06	1.49905e+07	1.67196e+07	5.00993e+07	8.59656e+06	1.81274e+07	1.91696e+07	3.52681e+07	6.19931e+06	1.80781e+07	5.36913e+07	3.28808e+07	3.21077e+07	1.67991e+07	5.24222e+07	2.35157e+07	1.80368e+06	3.99515e+07	3.90731e+07	7.71267e+07	4.66704e+06	5.50508e+06	9.69376e+06	4.4596e+06	2.74599e+07	2.04464e+07	6.51159e+06	6.07596e+06	1.1347e+07	3.33079e+06	1.05096e+07	5.47403e+06
Bile acid	Sulfolithocholylglycine	HMDB0002639	[Secondary Bile Acid Metabolism]	3.97888e-06	-1.21527	4.06726e+06	5.17539e+06	1.15974e+07	1.66314e+06	3.42701e+06	9.42343e+06	1.08016e+06	4.2215e+06	4.96398e+06	9.27822e+06	2.53957e+06	5.84687e+06	3.73208e+06	835636	2.51265e+06	1.18416e+07	1.96176e+06	3.24609e+06	4.90848e+06	5.59991e+06	657683	4.21496e+06	5.8464e+06	6.5202e+06	1.05993e+06	4.31441e+06	1.6027e+06	2.25028e+06	744467	7.16631e+06	3.91258e+06	1.40435e+07	1.86394e+06	1.88716e+06	2.1766e+06	850592	2.52789e+06	1.24444e+06	1.51994e+06	68236.7	4.77998e+06	318892	2.06851e+06	310243
Bile acid	Glycochenodeoxycholate-3-sulfate	HMDB0002497	[Secondary Bile Acid Metabolism]	3.92365e-06	-1.10408	2.13246e+06	1.7807e+06	3.69775e+06	993968	2.52248e+06	2.28442e+06	1.45339e+06	5.88344e+06	5.11324e+06	3.75037e+06	6.92208e+06	4.07387e+06	720120	2.24706e+06	1.5845e+06	4.17028e+06	1.47358e+06	2.82476e+06	4.76241e+06	2.98815e+06	763150	1.89518e+06	5.36399e+06	3.51129e+06	7.92738e+06	3.13153e+06	4.97663e+06	1.62468e+06	367768	5.62397e+06	3.06674e+06	1.1625e+07	576234	711949	1.13613e+06	1.24187e+06	2.35323e+06	1.05733e+06	689585	1.08306e+06	2.2498e+06	226989	1.81499e+06	965995
Bile acid	Glycodeoxycholate-3-sulfate		[Bile acid metabolism]	0.00172797	-0.750634	2.18404e+06	3.14642e+06	1.21091e+07	914143	1.89165e+06	3.1556e+06	780286	3.25109e+06	2.94358e+06	4.25442e+06	2.20093e+06	2.89053e+06	2.5559e+06	1.04491e+06	2.29368e+06	3.56713e+06	963067	1.76805e+06	3.03039e+06	2.30643e+06	521587	2.80206e+06	2.48914e+06	5.00643e+06	1.86805e+06	2.92426e+06	682983	1.69288e+06	366256	5.2178e+06	3.06278e+06	3.69998e+06	1.35933e+06	1.36919e+06	1.51524e+06	663315	2.67369e+06	1.18031e+06	1.40006e+06	249131	2.33251e+06	671928	2.03049e+06	297051
Bile acid	Cholic acid	HMDB0000619	[map00120 Primary bile acid biosynthesis]	0.0175204	0.718078	655527	366116	341409	289761	379587	1.14431e+06	487532	600207	259537	1.85144e+06	1.64932e+06	350267	575847	474908	461602	543864	549078	1.15379e+06	748262	438078	614191	445754	1.25426e+06	599175	860434	798806	278976	408399	668452	844593	610700	213523	1.00633e+06	806148	262510	634255	398811	105915	379431	949308	515341	332931	1.61404e+06	455751
Bile acid	Glycocholic acid	HMDB0000138	[map00120 Primary bile acid biosynthesis]	0.0429257	0.784441	4.84578e+06	2.48917e+06	3.56842e+06	4.24041e+06	3.42322e+06	1.59056e+06	1.27767e+06	3.15781e+06	2.09172e+06	9.36479e+06	4.12694e+06	1.21247e+07	2.8951e+06	4.28493e+06	1.55225e+06	2.03121e+06	2.51988e+06	2.61896e+06	1.85027e+06	1.89879e+06	2.10151e+06	2.34095e+06	3.80945e+06	2.02424e+06	7.03153e+06	3.05157e+06	2.40208e+06	3.94092e+06	1.68846e+06	6.52022e+06	3.13236e+06	2.72472e+06	1.80695e+06	1.44107e+06	2.21076e+06	4.25725e+06	1.97558e+06	1.31896e+06	3.27817e+06	1.64238e+06	4.11949e+06	683857	6.7894e+06	1.14499e+06
Bile acid	Deoxycholic acid glycine conjugate	HMDB0000631	[Secondary Bile Acid Metabolism]	0.00126509	1.13885	2.87659e+06	981275	1.5679e+06	1.54793e+06	746285	945546	620946	422157	628950	4.20568e+06	458315	1.00627e+06	4.96594e+06	313817	1.45214e+06	982560	817147	997918	475850	1.00634e+06	84596.9	1.30949e+06	765276	1.54249e+06	606197	1.27204e+06	198503	514101	425931	3.32871e+06	1.04408e+06	644555	2.26334e+06	1.36782e+06	1.63358e+06	1.1106e+06	754094	271314	2.00747e+06	1.18207e+07	2.57005e+06	725590	3.33018e+06	418771
Bile acid	Ursocholic acid	HMDB0000917	map00121 Secondary bile acid biosynthesis	9.16675e-08	1.76143	150271	69437.6	145714	29734.9	56809.7	87074.5	101596	29792.1	70013	34598.6	56567.9	134362	20561.5	19508.9	208068	153110	43498.1	100475	33966.4	216587	361869	25471.3	45552.1	30782.5	52202.1	50647.6	49927.1	18016.8	54716.6	61242.9	27167.1	45201.9	86530.4	81864.6	261433	108387	53733.2	40133.6	527306	286815	283828	226429	393343	180391
Carbohydrate	Ribonic acid+Xylonate	HMDB0000867+HMDB0060256	[map00040 Pentose and glucuronate interconversions]	1.00629e-09	-0.921638	2.10208e+08	5.96639e+08	1283494660	3.20684e+08	1005222340	8.84923e+08	8.06971e+08	6.45008e+08	8.84213e+08	5.96113e+08	583321401	5.1248e+08	2.87132e+08	9.34865e+08	2.84914e+08	1040414956	833359169	3.58804e+08	1174294665	882897511	4.57769e+08	6.13032e+08	8.08129e+08	6.50756e+08	7.79554e+08	7.08776e+08	8.17516e+08	1010953619	6.84498e+08	4.73e+08	6.69541e+08	239336033	2.59624e+08	1.92037e+08	6.15295e+08	7.38174e+08	1143889031	1013395731	2.86592e+08	3.8678e+08	3.76756e+08	3.04752e+08	2.68663e+08	2.60086e+08
Carbohydrate	Mannitol+Sorbitol	HMDB0000765	map00051 Fructose and mannose metabolism	1.49156e-07	-0.497127	1.74616e+08	1.52419e+08	1.25841e+08	7.59332e+07	1.74979e+08	1.29388e+08	1.09493e+08	229481600	2.19376e+08	8.69986e+07	2.01693e+08	2.54963e+08	1.50115e+08	2.01587e+08	8.35271e+07	1.573e+08	9.80094e+07	3.2011e+08	343165680	1.87361e+08	1.27393e+08	1.63404e+08	1.58897e+08	1.99451e+08	1.79053e+08	1.31733e+08	1.98035e+08	2.16718e+08	1.6849e+08	1.17258e+08	1.64084e+08	8.05017e+07	1.05111e+08	1.24325e+08	153990165	1.6503e+08	2.77502e+08	1.59942e+08	9.22173e+07	1.49368e+08	9.15576e+07	1.09982e+08	9.22233e+07	8.59909e+07
Carbohydrate	Glycerol 3-phosphate	HMDB0000126	[map00561 Glycerolipid metabolism]	0.0316481	-0.384005	1.80022e+06	1.83113e+06	2.10353e+06	2.08143e+06	1.15444e+06	1.1084e+06	2.03488e+06	1.83584e+06	2.43145e+06	1.73162e+06	2.02728e+06	3.80246e+06	1.06103e+06	1.24803e+06	2.23894e+06	826322	1.52741e+06	1.60434e+06	3.46478e+06	2.98803e+06	1.7271e+06	991170	467388	1.88996e+06	614193	1.23751e+06	460522	1.50687e+06	1.04064e+06	832518	729799	805856	2.95116e+06	3.32429e+06	2.44926e+06	2.79454e+06	1.5279e+06	1.88297e+06	2.06636e+06	1.69455e+06	1.68849e+06	621314	1.21174e+06	1.11446e+06
Carbohydrate	Glucose	HMDB0000122	map00010 Glycolysis/Gluconeogenesis	2.3984e-05	-0.340238	4.40113e+08	3.46481e+08	2.26037e+08	2.46859e+08	3.51302e+08	2.64513e+08	2.51727e+08	3.6776e+08	3.53587e+08	2.83057e+08	3.93277e+08	3.81304e+08	2.29459e+08	260424460	2.8855e+08	382286993	2.6116e+08	3.60512e+08	2.63917e+08	3.29249e+08	3.05781e+08	4.03634e+08	2.76927e+08	3.57604e+08	2.95568e+08	250006466	3.39471e+08	3.36711e+08	2.47788e+08	4.00128e+08	3.13289e+08	3.47774e+08	4.84923e+08	4.15451e+08	1.841e+08	253738379	3.2937e+08	2.94948e+08	2.07249e+08	2.57795e+08	2.75367e+08	3.45797e+08	2.28423e+08	2.93602e+08
Carbohydrate	Arabitol	HMDB0000568	map00040 Pentose and glucuronate interconversions	0.0199861	-0.335594	1.50135e+07	1.23583e+07	1.08776e+07	1.74904e+07	1.43219e+07	1.31421e+07	6.65299e+07	1.6426e+07	1.78282e+07	8.57583e+06	1.71123e+07	2.91885e+07	1.18472e+07	1.68477e+07	7.70747e+06	1.18204e+07	1.27336e+07	1.15248e+07	1.69909e+07	1.42094e+07	2.10164e+07	1.40642e+07	9.80151e+06	1.4683e+07	1.43224e+07	1.5185e+07	1.33717e+07	1.82099e+07	2.55275e+07	9.5101e+06	1.49413e+07	7.44684e+06	8.70199e+06	8.52401e+06	1.41336e+07	1.5561e+07	4.82484e+07	2.3446e+07	2.14104e+07	1.3464e+07	1.04785e+07	1.09769e+07	8.59256e+06	1.22883e+07
Carbohydrate	myo-Inositol	HMDB0000211	map00052 Galactose metabolism	5.39101e-05	-0.325601	4.35768e+07	3.33098e+07	5.10547e+07	2.30297e+07	4.05536e+07	3.4423e+07	3.26547e+07	5.12878e+07	4.82516e+07	2.08939e+07	3.86109e+07	5.5386e+07	3.02793e+07	4.85724e+07	3.12217e+07	4.82081e+07	2.71093e+07	3.88567e+07	5.07639e+07	2.90588e+07	2.64488e+07	2.68635e+07	3.58966e+07	4.48988e+07	5.78317e+07	2.66919e+07	5.06402e+07	7.1133e+07	5.44779e+07	3.36421e+07	3.64864e+07	2.44013e+07	22488085	3.52717e+07	4.10149e+07	5.1101e+07	4.63564e+07	4.58611e+07	2.42834e+07	4.83713e+07	3.25684e+07	3.16258e+07	2.80547e+07	3.53613e+07
Carbohydrate	Galactaric acid	HMDB0000639	map00053 Ascorbate and aldarate metabolism	0.0465204	-0.234802	1.45777e+07	2.33004e+07	5.66966e+07	1.80298e+07	17090939	4.22224e+07	1.59941e+07	3.0913e+07	2.17039e+07	3.55575e+07	38898830	1.7307e+07	1.43272e+07	1.46424e+07	2.10372e+07	3.14792e+07	2.44759e+07	1.65115e+07	3.53082e+07	4.55278e+07	3.79222e+07	2.06621e+07	2.94417e+07	1.4337e+07	1.79109e+07	4.21298e+07	4.98861e+07	2.13683e+07	1.43944e+07	2.81698e+07	1.77538e+07	3.15183e+07	2.83187e+07	1.91994e+07	2.52351e+07	1.739e+07	2.454e+07	1.94024e+07	1.59195e+07	3.92134e+07	2.10369e+07	4.04271e+07	2.14909e+07	2.4029e+07
Carbohydrate	Glucaric acid	HMDB0000663	map00053 Ascorbate and aldarate metabolism	0.0465808	-0.234642	1.45699e+07	2.32881e+07	5.66665e+07	1.80202e+07	1.71012e+07	4.22e+07	1.59856e+07	3.08965e+07	2.16792e+07	3.55386e+07	3.88782e+07	1.7298e+07	1.43196e+07	1.46563e+07	2.1026e+07	3.14621e+07	24462864	1.65021e+07	3.52071e+07	4.55037e+07	3.79021e+07	2.06512e+07	2.94261e+07	1.43293e+07	1.76034e+07	4.21074e+07	4.98596e+07	2.13432e+07	1.43868e+07	2.81548e+07	1.77498e+07	3.15015e+07	2.83036e+07	1.91893e+07	2.52217e+07	1.73827e+07	2.45431e+07	1.91979e+07	1.59036e+07	3.91925e+07	2.10257e+07	4.04056e+07	2.14795e+07	2.40163e+07
Carbohydrate	Sorbose	HMDB0001266	map00051 Fructose and mannose metabolism	0.00652023	-0.119343	1.55293e+07	1.50494e+07	1.31342e+07	1.23507e+07	1.57148e+07	1.57849e+07	1.45527e+07	1.84987e+07	1.53324e+07	1.31091e+07	1.83005e+07	1.44387e+07	1.71713e+07	1.77554e+07	9.9822e+06	1.41846e+07	2.07476e+07	1.32561e+07	1.96169e+07	1.36593e+07	1.22878e+07	1.87482e+07	1.19032e+07	1.84182e+07	1.56982e+07	1.2142e+07	1.58137e+07	1.70201e+07	1.45653e+07	1.32723e+07	1.37335e+07	1.14508e+07	1.54983e+07	1.35286e+07	1.28703e+07	1.58019e+07	1.50384e+07	1.51537e+07	1.12003e+07	1.71066e+07	1.49244e+07	1.20954e+07	1.06587e+07	1.18429e+07
Carbohydrate	Allose	HMDB0001151		0.00695315	-0.118536	1.55891e+07	1.51064e+07	1.31845e+07	1.23983e+07	1.57753e+07	1.57778e+07	1.46087e+07	1.85699e+07	1.53914e+07	1.31595e+07	1.8371e+07	1.44943e+07	1.72373e+07	1.78238e+07	1.00206e+07	1.42392e+07	2.08275e+07	1.33071e+07	1.96924e+07	1.37119e+07	1.23351e+07	1.88204e+07	1.1949e+07	1.84892e+07	1.57586e+07	1.22037e+07	1.58746e+07	1.70856e+07	1.46214e+07	1.33234e+07	1.37864e+07	1.14949e+07	1.5558e+07	1.35807e+07	1.29199e+07	1.58628e+07	1.50963e+07	1.5212e+07	1.12434e+07	1.71724e+07	1.49819e+07	1.21284e+07	1.06998e+07	1.18885e+07
Carbohydrate	Fructose	HMDB0000660	map00520 Amino sugar and nucleotide sugar metabolism	0.0078826	-0.117152	1.57513e+07	1.52403e+07	1.338e+07	1.25109e+07	1.5869e+07	1.57417e+07	1.45838e+07	1.87333e+07	1.54494e+07	1.32754e+07	1.85326e+07	1.46218e+07	1.73851e+07	1.79806e+07	1.01164e+07	1.43744e+07	2.10109e+07	1.34242e+07	1.98657e+07	1.38325e+07	1.2507e+07	1.8986e+07	1.20542e+07	1.86518e+07	1.58973e+07	1.22789e+07	1.60142e+07	1.72359e+07	1.475e+07	1.34406e+07	1.39077e+07	1.15946e+07	1.56949e+07	1.33737e+07	1.30336e+07	1.60023e+07	1.52291e+07	1.53459e+07	1.13441e+07	1.73235e+07	1.51851e+07	1.22354e+07	1.0795e+07	1.19932e+07
Carbohydrate	2-O-Methylascorbic acid	HMDB0240294	[Ascorbic acid metabolism]	0.0465311	0.137009	3.90775e+07	4.00585e+07	6.70448e+07	3.26212e+07	4.72415e+07	4.67077e+07	3.2744e+07	5.15381e+07	4.97661e+07	4.05451e+07	4.5504e+07	4.85139e+07	5.60014e+07	4.62162e+07	4.59693e+07	5.95655e+07	3.3012e+07	4.45404e+07	5.955e+07	4.24788e+07	5.22858e+07	3.41647e+07	4.40436e+07	3.137e+07	5.50372e+07	3.8897e+07	5.53734e+07	6.64726e+07	1.85364e+07	5.14779e+07	3.72602e+07	4.06928e+07	3.28594e+07	5.12559e+07	6.64695e+07	5.42383e+07	5.2312e+07	3.91712e+07	5.05088e+07	5.07264e+07	4.81632e+07	3.96959e+07	5.22081e+07	2.85593e+07
Carbohydrate	Ribose	HMDB0000283	[map00030 Pentose phosphate pathway]	0.0321008	0.190761	4.33697e+06	2.92343e+06	1.85254e+06	2.45297e+06	2.6538e+06	3.04987e+06	2.59483e+06	4.19141e+06	3.81544e+06	2.49581e+06	3.62104e+06	3.14337e+06	2.83221e+06	5.67886e+06	3.5795e+06	2.18387e+06	4.07862e+06	2.75116e+06	4.34252e+06	3.04818e+06	2.84309e+06	5.03665e+06	4.51026e+06	3.03057e+06	3.19988e+06	2.08117e+06	3.82319e+06	3.26337e+06	3.93522e+06	3.04943e+06	2.29112e+06	2.96037e+06	3.408e+06	3.00195e+06	3.7025e+06	2.61914e+06	2.79369e+06	3.10308e+06	2.67449e+06	5.75068e+06	3.17913e+06	4.16207e+06	6.19605e+06	3.06615e+06
Carbohydrate	N-Acetylglucosamine 6-sulfate	HMDB0000814		0.00055826	0.249424	5.74094e+06	5.37175e+06	7.59263e+06	5.3561e+06	6.54065e+06	5.22243e+06	4.77052e+06	5.57885e+06	6.68359e+06	4.17256e+06	5.36132e+06	5.07811e+06	5.69659e+06	8.08376e+06	5.97815e+06	5.36121e+06	6.39505e+06	5.15431e+06	5.1838e+06	6.54876e+06	6.36776e+06	5.22433e+06	5.42364e+06	6.13606e+06	7.28927e+06	4.73861e+06	6.72608e+06	6.63052e+06	8.33917e+06	5.40764e+06	5.91325e+06	4.38286e+06	6.08594e+06	4.29417e+06	8.61359e+06	5.38314e+06	6.89471e+06	5.14851e+06	5.20267e+06	9.73939e+06	6.65118e+06	8.35595e+06	6.21856e+06	5.7365e+06
Carbohydrate	Galacturonic acid	HMDB0002545		0.00516366	0.288348	5.92842e+06	3.95017e+06	4.65084e+06	4.01535e+06	3.80035e+06	5.64426e+06	4.3947e+06	7.63496e+06	5.51817e+06	3.78034e+06	4.87986e+06	5.20516e+06	4.00639e+06	6.59959e+06	4.21476e+06	6.17259e+06	4.17448e+06	4.5958e+06	5.97821e+06	4.86618e+06	4.91365e+06	4.78398e+06	4.53992e+06	4.00155e+06	5.82947e+06	3.93241e+06	7.32313e+06	8.5537e+06	6.25426e+06	3.52906e+06	5.10005e+06	2.45265e+06	3.9593e+06	4.46484e+06	8.04691e+06	5.20183e+06	5.61676e+06	6.02825e+06	5.0268e+06	9.26892e+06	5.25103e+06	9.48806e+06	5.43006e+06	4.90423e+06
Carbohydrate	Sucrose	HMDB0000258	map00052 Galactose metabolism	7.16806e-05	0.442141	286472	200183	196420	284697	228648	224692	264954	244702	198894	262176	227049	285797	231883	248842	368834	248748	243175	211444	196005	256652	223899	197730	203731	336177	240234	251207	213731	212462	287719	210185	256701	247210	264452	316560	272566	235930	149609	200795	285011	354759	262183	612700	553915	388032
Carbohydrate	Isomaltose	HMDB0002923	map00500 Starch and sucrose metabolism	7.16806e-05	0.442161	295847	206734	202848	294044	236131	232045	273625	252711	205403	270756	234479	295150	239472	256986	380905	256888	251133	218364	202420	265051	231250	204201	210398	347179	248096	259429	220729	219366	297135	217064	265102	255300	273107	326920	281486	243651	154505	207366	292684	366369	270712	632752	570442	400731
Carbohydrate	5,6-Dihydrouridine	HMDB0000497	[Pyrimidine Metabolism]	2.40055e-11	0.663684	1.25644e+07	8.78008e+06	1.29086e+07	1.16386e+07	1.08057e+07	1.41825e+07	1.29321e+07	1.12256e+07	1.241e+07	9.03091e+06	1.35374e+07	1.32648e+07	1.13886e+07	7.93007e+06	15493999	1.4317e+07	1.01255e+07	1.13439e+07	7.13249e+06	9.68391e+06	2.06433e+07	9.91109e+06	1.42664e+07	6.80472e+06	1.19609e+07	1.43444e+07	1.50026e+07	1.66773e+07	9.13393e+06	1.24346e+07	1.10131e+07	1.23226e+07	1.12704e+07	9.87939e+06	2.53021e+07	1.06062e+07	9.83211e+06	1.83266e+07	1.8995e+07	2.37474e+07	2.25332e+07	2.31977e+07	1.62216e+07	1.76303e+07
Carbohydrate	L-Erythrulose	HMDB0006293		0.000153024	1.17675	1.69264e+07	5.53249e+06	8.23352e+06	3.10431e+06	1.38229e+07	4.1509e+06	2.23482e+06	1.20787e+07	1.90123e+07	1.289e+07	4.73484e+06	1.02093e+06	1.95822e+07	1.83942e+07	2.26659e+06	4.7484e+06	1.25249e+06	3.9581e+06	2.62913e+06	3.57186e+06	4.35569e+06	2.5878e+06	1.40856e+06	1.47013e+06	1.23637e+07	3.32767e+06	3.50045e+06	3.11803e+06	2.5086e+06	5.98714e+06	8.11624e+06	4.91501e+06	1.50715e+07	5.00666e+06	8.26708e+06	2.06593e+06	2.12408e+06	1.68314e+06	5.24996e+06	9.8254e+06	4.21169e+06	2.76423e+07	3.37638e+06	3.5735e+06
Carbohydrate	Maltose	HMDB0000163	map00500 Starch and sucrose metabolism	3.50456e-05	1.19493	1.12574e+06	534251	566627	1.80565e+06	1.04062e+06	1.06619e+06	698459	856248	406314	433742	582437	489009	547735	967299	1.34634e+06	890257	726063	637995	395292	893458	1.02774e+06	931066	515207	608017	714863	774610	387465	576679	804452	454792	814357	724796	1.92388e+06	1.35059e+06	779281	929136	520133	1.05782e+06	2.44488e+06	2.53844e+06	1.30656e+06	1.05181e+07	2.15774e+06	3.86663e+06
Ceramide	Cer(t34:0)-Cer(t18:0/16:0)	HMDB0010697	Sphingolipid Metabolism	0.0237534	-0.246569	2307159112	5.9911e+06	6.48418e+06	7.13003e+06	1116017253	1486038110	1954365294	1251028074	9.60951e+08	2041498231	1525416224	1499839258	1986882882	1526987999	1461763030	1464360826	1463700713	1641491668	1511401864	1347962716	1378418168	1554947435	1331467214	1272551899	1351520411	1568951717	1500149092	1488220478	1192813495	1490087981	1779116821	1450840740	1294552679	1671523465	1596356839	1651018608	1708615256	1727070155	1444414176	1188227183	1533600185	1495195473	1671244009	1529738007
Ceramide	Cer(t36:0)-Cer(t18:0/18:0)	LMSP02030006	Sphingolipid Metabolism	0.0332517	-0.235519	1863142359	1.41997e+06	1.35017e+06	1.67574e+06	8.78862e+08	1201294771	1631775652	985409507	772686715	1721323018	1216586678	1288408505	1736464293	1256344340	1222988633	1221131827	1198084872	1299386724	1216469751	1052569512	1101414854	1184520357	1071167804	1014988712	1105075920	1329434992	1204576805	1238966145	9.05241e+08	1199401152	1470530787	1195071017	1003458715	1316977747	1280227545	1343153477	1405335912	1357449811	1176154691	943846499	1262299618	1234057173	1389108308	1304796123
Ceramide	Cer(d40:0)-Cer(d18:0/22:0)	HMDB0011765	Sphingolipid metabolism	0.0202409	0.718311	9.70561e+06	9.66334e+06	1.14126e+07	1.1434e+07	3.41426e+06	1.65197e+07	2.88444e+06	2.90491e+06	8.14977e+06	798801	3.80044e+06	2.37423e+06	2.05236e+06	5.85212e+06	9.20064e+06	8.16436e+06	4.56765e+06	6.45272e+06	2.58166e+06	1.20013e+07	5.13303e+06	7.77012e+06	6.39017e+06	8.10087e+06	6.44627e+06	6.24123e+06	1.42084e+07	2.26763e+06	2.22736e+06	1.85235e+07	8.68833e+06	1.32291e+07	7.9044e+06	3.84442e+06	3.42537e+06	5.68248e+06	6.67718e+06	5.31571e+06	1.13731e+07	1.12749e+07	1.10357e+07	4.48242e+07	21163824	1.49621e+07
Ceramide	Cer(d42:0)-Cer(d18:0/24:0)	HMDB0011768	map00600 Sphingolipid metabolism	0.000785546	1.18805	1.15635e+07	1.31439e+07	9.84271e+06	1.68239e+07	5.0759e+06	1.91567e+07	4.48151e+06	4.68845e+06	5.63805e+06	1.06093e+06	3.07506e+06	2.85507e+06	1.51952e+06	5.46852e+06	1.41537e+07	1.10643e+07	4.82605e+06	6.18019e+06	2.77853e+06	1.63571e+07	5.77957e+06	9.81278e+06	5.23144e+06	8.21588e+06	9.3106e+06	5.95915e+06	1.0661e+07	2.19894e+06	5.6581e+06	2.08857e+07	9.77907e+06	1.04683e+07	1.44061e+07	8.18903e+06	6.16238e+06	9.5562e+06	5.16914e+06	6.43701e+06	1.77833e+07	2.89558e+07	1.59056e+07	9.84241e+07	3.46708e+07	2.8462e+07
Exogenous Chemical	Tetraethylene glycol(PEG-4)	HMDB0094708	[polyethylene glycol]	0.000263882	-0.715242	8.37054e+06	3.83502e+06	3.08231e+06	3.25691e+06	3.2045e+06	2.28939e+06	2.15164e+06	3.5668e+06	2.81296e+06	2.62454e+06	3.81784e+06	5.05408e+06	5.27092e+06	2.69731e+06	2.30042e+06	2.69226e+06	2.85717e+06	2.38612e+06	2.8055e+06	2.08659e+06	2.38986e+06	2.97077e+06	3.45262e+06	2.12595e+07	6.51863e+06	4.0898e+06	3.33028e+06	2.08487e+06	3.32228e+06	3.03732e+06	2.56424e+06	3.03702e+06	2.18256e+06	2.18882e+06	3.0548e+06	3.08105e+06	3.81507e+06	2.73626e+06	2.6507e+06	2.82413e+06	2.00682e+06	2.11487e+06	1.33462e+06	2.53826e+06
Exogenous Chemical	Nicotine	HMDB0001934	Human exposome chemical, Smoking	0.00292059	-0.662068	864055	417947	540160	779405	797059	285957	286178	587319	492597	678877	703039	529055	787015	521966	446097	417627	415909	623616	149203	628060	794757	789890	278932	925012	1.25651e+06	1.0294e+06	310642	178551	241916	546511	385057	324567	784003	444596	437888	360420	359735	145907	1.22272e+06	479717	375676	385995	214735	139053
Exogenous Chemical	Xylitol	HMDB0002917	Human exposome chemical, Food additive	0.0197367	-0.336153	1.50378e+07	1.23784e+07	1.08951e+07	1.75188e+07	1.43451e+07	1.30328e+07	6.66373e+07	1.64526e+07	1.78571e+07	8.58972e+06	1.714e+07	2.92358e+07	1.18664e+07	1.6875e+07	7.71996e+06	1.18396e+07	1.27542e+07	1.15435e+07	1.70185e+07	1.42324e+07	2.10504e+07	1.4087e+07	9.81739e+06	1.47068e+07	1.43457e+07	1.52892e+07	1.33933e+07	1.82394e+07	2.55689e+07	9.52548e+06	1.49655e+07	7.4589e+06	8.71609e+06	8.53782e+06	1.41565e+07	1.55862e+07	4.83266e+07	2.3484e+07	2.14451e+07	1.34858e+07	1.04955e+07	1.09981e+07	8.60651e+06	1.23082e+07
Exogenous Chemical	Dodecaethylene glycol(PEG-12)	CHEBI39524	[polyethylene glycol]	6.58718e-10	-0.212864	5.029e+06	3.29392e+06	4.16369e+06	4.31521e+06	3.7948e+06	3.76633e+06	3.83479e+06	3.54796e+06	3.69133e+06	3.96835e+06	3.95046e+06	4.24316e+06	3.80006e+06	3.72357e+06	3.4075e+06	3.71906e+06	3.47823e+06	3.48978e+06	3.53697e+06	3.34524e+06	3.48761e+06	3.94132e+06	5.0588e+06	4.01969e+06	3.69027e+06	3.69203e+06	4.11044e+06	4.12195e+06	4.04151e+06	3.48901e+06	3.48623e+06	3.87208e+06	3.64589e+06	4.2922e+06	3.54565e+06	3.77953e+06	4.08263e+06	3.38121e+06	3.51988e+06	3.45993e+06	3.37097e+06	3.29241e+06	3.06927e+06	3.83357e+06
Exogenous Chemical	Heptaethylene Glycol(PEG-7)	HMDB0061835	[polyethylene glycol]	6.58718e-10	-0.166655	3.28075e+07	2.86376e+07	2.98441e+07	3.28774e+07	3.08237e+07	3.02623e+07	2.9379e+07	2.85101e+07	3.078e+07	2.95331e+07	2.95454e+07	2.96074e+07	3.05027e+07	2.98399e+07	2.95028e+07	2.8964e+07	3.09737e+07	2.76916e+07	2.97216e+07	2.75934e+07	2.83055e+07	3.2547e+07	4.03322e+07	3.13238e+07	2.77021e+07	3.2201e+07	3.28173e+07	3.07677e+07	3.17751e+07	2.90389e+07	2.85093e+07	2.98289e+07	2.96486e+07	3.14651e+07	2.99564e+07	2.92863e+07	2.78054e+07	2.68959e+07	2.68558e+07	2.78731e+07	2.77965e+07	2.64848e+07	2.79403e+07	3.05538e+07
Exogenous Chemical	Octaethylene glycol(PEG-8)	HMDB0094680	[polyethylene glycol]	2.22479e-07	-0.12791	3.42011e+07	3.10711e+07	3.31739e+07	3.65058e+07	3.06691e+07	3.25047e+07	3.20557e+07	3.14623e+07	3.05259e+07	3.1354e+07	3.09994e+07	3.23878e+07	3.10401e+07	3.04968e+07	2.94645e+07	3.18468e+07	3.05067e+07	3.04892e+07	3.03402e+07	2.92673e+07	3.08585e+07	3.25615e+07	4.06762e+07	3.0214e+07	3.0334e+07	3.11574e+07	3.65745e+07	3.43881e+07	3.60438e+07	3.0211e+07	3.03366e+07	3.08684e+07	2.95497e+07	3.32334e+07	3.20242e+07	3.25454e+07	3.1973e+07	3.0137e+07	2.86335e+07	3.07279e+07	2.99348e+07	2.87917e+07	2.92407e+07	3.20062e+07
Exogenous Chemical	Decaethylene Glycol(PEG-10)	CID141764143	[polyethylene glycol]	4.0511e-05	-0.112919	1.54453e+07	1.24726e+07	1.57293e+07	1.655e+07	1.36228e+07	1.40184e+07	1.4432e+07	1.26561e+07	1.30539e+07	1.39331e+07	1.36031e+07	1.42578e+07	1.37742e+07	1.3482e+07	1.30343e+07	1.38417e+07	1.3233e+07	1.32126e+07	1.32667e+07	1.20668e+07	1.25657e+07	1.36605e+07	1.84278e+07	1.3899e+07	1.45592e+07	1.35003e+07	1.69247e+07	1.52849e+07	1.44893e+07	1.30034e+07	1.37401e+07	1.41929e+07	1.32188e+07	1.37857e+07	1.42899e+07	1.28235e+07	1.51728e+07	1.27333e+07	1.31933e+07	1.22845e+07	1.22591e+07	1.23898e+07	1.27523e+07	1.35985e+07
Exogenous Chemical	4-(1,1,3,3-Tetramethylbutyl)-phenol	HMDB0013825	Human exposome chemical, Food additive	0.0018762	0.0478629	2.66741e+08	2.54198e+08	2.44791e+08	2.37831e+08	2.31371e+08	2.44904e+08	2.32525e+08	2.52178e+08	2.69159e+08	2.40762e+08	2.58548e+08	2.59666e+08	2.70518e+08	2.47908e+08	2.58218e+08	2.55245e+08	2.40516e+08	2.4917e+08	2.51237e+08	2.38199e+08	2.5209e+08	2.45088e+08	2.47986e+08	2.6559e+08	2.58466e+08	2.377e+08	2.5113e+08	2.47973e+08	2.39106e+08	2.31362e+08	2.33037e+08	2.26025e+08	2.47119e+08	2.51154e+08	2.52713e+08	260069448	2.52051e+08	2.40321e+08	2.49412e+08	253085190	2.4745e+08	2.3952e+08	2.37744e+08	219912398
Exogenous Chemical	Perfluorooctanoic acid(PFOA)	HMDB0059587	[Human Chemical Exposome, Perfluorochemical]	0.0101992	0.500964	535622	292996	381315	429677	254742	247057	234707	275737	354416	555927	331201	209698	311930	143899	189762	201331	183025	249576	196509	183379	236738	363907	366744	272800	320050	291710	362463	169730	123352	298246	340482	591155	362501	580794	258875	285439	628513	131363	139425	168147	373179	269904	256493	306489
Exogenous Chemical	2,6-Dihydroxybenzoic acid	HMDB0013676	[Benzoate Metabolism]	3.88148e-06	1.18476	1.06631e+06	669064	631098	1.2967e+06	466684	982517	391620	382145	292517	1.7592e+06	509269	260370	751983	252384	948883	552944	621068	731412	264460	719347	505729	920112	251927	405378	1.0691e+06	479385	695965	346126	814941	370345	220646	397743	902050	577500	790645	440595	460568	301097	635035	568847	940568	941521	2.17933e+06	973640
Fatty acid	Tridecanoic acid(FFA(13:0)	HMDB0000910	[Medium Chain Fatty Acid, Odd Carbon]	3.36371e-09	-0.332409	1.16373e+06	1.07626e+06	1.31625e+06	864083	963343	1.18985e+06	777146	744076	972195	909635	955529	914397	937434	779377	956211	630073	622258	633830	753923	791698	868366	707224	750538	994007	843082	652645	775442	737825	633422	815792	689294	902991	853437	720041	725722	893871	1.02825e+06	670925	884171	660199	825962	693711	627426	685076
Fatty acid	Sebacic acid(FFA(10:0-DC)	HMDB0000792	[Medium Chain Fatty Acid, Dicarboxylic acid]	0.0165171	-0.299104	898500	780324	710395	446455	500700	410210	387583	617894	814950	543124	603052	642641	517336	735050	642502	362431	361166	418229	315131	484723	533953	436386	574504	489443	444574	303728	390055	384092	202206	248329	370647	449837	633188	642653	655210	452760	441340	156488	323072	348545	390502	324478	610653	294572
Fatty acid	Pelargonic acid(FFA(9:0)	HMDB0000847	[Medium Chain Fatty Acid, Odd Carbon]	1.29563e-05	-0.288615	4.79784e+06	5.09236e+06	4.8491e+06	3.89854e+06	3.47996e+06	3.64063e+06	3.23983e+06	3.67139e+06	4.17433e+06	4.16952e+06	3.73161e+06	4.19538e+06	3.91113e+06	2.90816e+06	4.02078e+06	3.13692e+06	2.33933e+06	3.20921e+06	2.72023e+06	3.15092e+06	3.61263e+06	3.01358e+06	3.89647e+06	4.36057e+06	3.98244e+06	3.0883e+06	3.04776e+06	2.85254e+06	2.31959e+06	3.00283e+06	2.82047e+06	2.36629e+06	3.40305e+06	4.25668e+06	3.48922e+06	4.20639e+06	2.79681e+06	2.1197e+06	2.70472e+06	2.26818e+06	2.72948e+06	2.03352e+06	2.76318e+06	1.90234e+06
Fatty acid	Pentadecanoic acid(FFA(15:0)	HMDB0000826	[Medium Chain Fatty Acid, Odd Carbon]	1.18989e-12	-0.266673	2.0257e+07	2.11322e+07	2.37548e+07	2.01607e+07	1.63677e+07	1.99591e+07	1.74891e+07	1.74794e+07	1.94736e+07	1.86548e+07	2.30214e+07	1.90592e+07	1.99814e+07	1.66207e+07	1.98402e+07	1.64892e+07	1.61705e+07	1.73015e+07	1.64626e+07	1.75913e+07	1.79272e+07	1.62111e+07	1.88923e+07	1.87641e+07	1.85477e+07	1.77851e+07	1.82518e+07	1.50792e+07	1.54074e+07	1.48682e+07	1.46174e+07	1.5857e+07	1.6994e+07	1.89998e+07	1.675e+07	1.90327e+07	2.07241e+07	1.64994e+07	2.02932e+07	1.30275e+07	1.67542e+07	1.5495e+07	1.53301e+07	1.45903e+07
Fatty acid	Dodecanoic acid(FFA(12:0)	HMDB0000638	[map00061 Fatty acid biosynthesis]	5.55104e-12	-0.251747	2.45167e+07	2.61648e+07	2.65594e+07	2.52994e+07	2.14874e+07	2.49494e+07	2.06405e+07	2.18533e+07	2.41816e+07	2.06577e+07	2.37718e+07	2.38961e+07	2.49149e+07	2.03183e+07	2.44891e+07	2.03053e+07	1.92485e+07	2.38112e+07	2.06093e+07	2.10975e+07	2.45679e+07	1.92866e+07	2.34178e+07	1.92927e+07	1.79264e+07	1.73143e+07	1.98748e+07	2.12494e+07	1.7265e+07	2.02238e+07	1.9304e+07	1.89225e+07	22331774	2.37811e+07	2.21074e+07	2.33366e+07	2.08843e+07	1.72631e+07	1.81837e+07	1.48148e+07	2.04307e+07	1.97561e+07	1.49351e+07	1.86495e+07
Fatty acid	Myristic acid(FFA(14:0)	HMDB0000806	[map00061 Fatty acid biosynthesis]	6.29593e-09	-0.192684	46910298	5.04641e+07	4.96156e+07	4.62499e+07	3.9282e+07	4.5276e+07	3.55121e+07	4.27531e+07	4.1087e+07	4.22892e+07	4.88417e+07	4.34666e+07	4.18623e+07	3.50163e+07	4.36938e+07	3.65033e+07	3.29225e+07	4.24309e+07	3.87881e+07	3.8982e+07	4.22413e+07	3.36875e+07	4.12425e+07	4.04924e+07	4.14559e+07	3.94455e+07	4.36027e+07	3.35353e+07	3.50999e+07	3.84289e+07	3.32695e+07	3.35898e+07	3.85289e+07	4.01981e+07	4.44642e+07	4.35611e+07	4.26383e+07	3.49652e+07	4.14445e+07	3.26338e+07	4.24769e+07	3.6038e+07	3.50023e+07	3.06287e+07
Fatty acid	Methylmyristic acid(iso FFA(15:0)	HMDB0061707	[Medium Chain Fatty Acid, Branched]	1.7874e-06	-0.187654	7.18573e+06	8.0264e+06	8.22904e+06	7.17008e+06	5.96027e+06	6.45958e+06	5.75876e+06	5.90439e+06	6.73469e+06	5.86497e+06	7.5333e+06	6.92205e+06	6.8106e+06	5.69473e+06	6.99137e+06	5.44495e+06	5.29093e+06	5.52396e+06	5.3178e+06	5.05367e+06	6.43364e+06	6.01864e+06	6.21568e+06	6.6226e+06	6.29607e+06	6.70171e+06	5.8998e+06	5.05502e+06	5.46143e+06	5.04164e+06	5.11654e+06	5.39271e+06	5.5893e+06	5.6087e+06	5.36217e+06	6.2587e+06	6.53975e+06	4.70672e+06	6.5131e+06	5.16232e+06	5.66778e+06	5.6687e+06	5.55981e+06	5.06714e+06
Fatty acid	Alpha-Linolenic acid(FFA(18:3n3)	HMDB0001388	[map00592 alpha-Linolenic acid metabolism]	7.85446e-11	-0.181754	1.18956e+07	1.27036e+07	1.37283e+07	1.19938e+07	1.16388e+07	1.28977e+07	1.15665e+07	1.30871e+07	1.25548e+07	1.21258e+07	1.17022e+07	1.37319e+07	1.25897e+07	1.09047e+07	1.13001e+07	9.65349e+06	1.01248e+07	1.07014e+07	9.97196e+06	1.03998e+07	1.20267e+07	1.12095e+07	1.07186e+07	1.22318e+07	1.16036e+07	1.11292e+07	1.09229e+07	1.14089e+07	1.00693e+07	1.1211e+07	1.04021e+07	1.0749e+07	1.13975e+07	1.30788e+07	1.1173e+07	1.20737e+07	1.14877e+07	9.0016e+06	1.05183e+07	9.4263e+06	1.05912e+07	1.01211e+07	1.03865e+07	1.05368e+07
Fatty acid	Tetradecenoic acid(FFA(14:1n9)	HMDB0000521	[Medium Chain Fatty Acid, Monounsaturated]	1.39312e-09	-0.177536	3.1591e+06	3.13322e+06	3.32079e+06	2.86074e+06	2.67542e+06	2.90452e+06	2.69376e+06	2.71883e+06	2.88369e+06	2.85263e+06	3.44214e+06	3.05497e+06	2.90453e+06	2.51652e+06	2.9347e+06	2.57246e+06	2.56737e+06	2.53547e+06	2.43827e+06	2.37073e+06	2.73713e+06	2.6194e+06	2.73464e+06	3.04171e+06	2.92989e+06	2.95083e+06	2.66377e+06	2.46541e+06	2.48933e+06	2.56762e+06	2.37495e+06	2.62028e+06	2.81763e+06	2.83667e+06	2.74824e+06	3.00977e+06	3.012e+06	2.51214e+06	2.77419e+06	2.35602e+06	2.41779e+06	2.43477e+06	2.36559e+06	2.54867e+06
Fatty acid	Tetradecenoic acid(FFA(14:1n12)	HMDB0010732	[Medium Chain Fatty Acid, Monounsaturated]	1.39312e-09	-0.177046	3.17319e+06	3.14719e+06	3.3356e+06	2.87332e+06	2.69382e+06	2.91746e+06	2.70162e+06	2.73101e+06	2.89646e+06	2.86418e+06	3.45749e+06	3.06726e+06	2.91007e+06	2.52771e+06	2.94302e+06	2.584e+06	2.57882e+06	2.54576e+06	2.44965e+06	2.3804e+06	2.75447e+06	2.63022e+06	2.73354e+06	3.05482e+06	2.93948e+06	2.95241e+06	2.6684e+06	2.47652e+06	2.50043e+06	2.5792e+06	2.38555e+06	2.63195e+06	2.81437e+06	2.8493e+06	2.75531e+06	3.0226e+06	3.01904e+06	2.52334e+06	2.78648e+06	2.36653e+06	2.428e+06	2.44563e+06	2.37614e+06	2.56004e+06
Fatty acid	Myristoleic acid(FFA(14:1n5)	HMDB0002000	[Medium Chain Fatty Acid, Monounsaturated]	1.53332e-09	-0.177015	3.15993e+06	3.14439e+06	3.33414e+06	2.87159e+06	2.7018e+06	2.92033e+06	2.71597e+06	2.74796e+06	2.89931e+06	2.84726e+06	3.45957e+06	3.05571e+06	2.92162e+06	2.52973e+06	2.94757e+06	2.59852e+06	2.57787e+06	2.55189e+06	2.4573e+06	2.37893e+06	2.74905e+06	2.63196e+06	2.72782e+06	3.05825e+06	2.94966e+06	2.94755e+06	2.68155e+06	2.47611e+06	2.50131e+06	2.58758e+06	2.38928e+06	2.65543e+06	2.82903e+06	2.84738e+06	2.77013e+06	3.0067e+06	3.02044e+06	2.52562e+06	2.78345e+06	2.3723e+06	2.44017e+06	2.44531e+06	2.37927e+06	2.55931e+06
Fatty acid	Methyldodecanoic acid(FFA(13:0-CH3)	HMDB0061828	[Medium Chain Fatty Acid, Branched]	0.00333475	-0.158055	807794	911912	983656	835891	675849	791854	562393	523741	751535	760669	828403	748451	725004	583824	730295	681801	555461	576814	667131	573455	802279	624539	711735	655377	647163	552549	634541	640194	575611	656902	588775	648259	514985	680057	516518	719539	658919	462140	648287	596457	613288	629792	514772	561476
Fatty acid	Methyl hexadecanoic acid(FFA(17:0)	HMDB0061859	[Long Chain Fatty Acid, Branched]	1.45056e-05	-0.149741	8.81752e+06	9.20965e+06	1.00256e+07	8.62381e+06	7.32744e+06	7.48153e+06	6.43756e+06	7.88142e+06	8.07516e+06	7.55606e+06	8.79476e+06	8.08973e+06	7.60525e+06	6.2539e+06	7.96243e+06	5.96667e+06	6.40276e+06	6.14793e+06	6.19061e+06	6.75198e+06	6.9794e+06	6.87059e+06	7.28995e+06	7.73478e+06	6.70716e+06	7.24972e+06	6.7938e+06	6.38641e+06	6.11694e+06	5.56416e+06	6.10286e+06	6.34363e+06	6.69732e+06	7.5418e+06	6.49506e+06	7.13137e+06	7.24181e+06	6.18378e+06	7.0438e+06	6.16923e+06	6.40891e+06	6.19316e+06	6.29939e+06	6.23395e+06
Fatty acid	3-Hydroxymyristate(FFA(14:0-OH)	HMDB0094672		0.0212846	-0.148043	758383	684111	810973	765498	569619	651869	735761	593475	683670	685652	621662	642501	645892	617894	764219	686921	743794	682164	685630	749063	665910	616853	655520	636255	641360	760839	648598	623523	670305	673623	716949	728823	658267	646920	732690	787152	699254	663581	800119	680036	686428	719064	666824	757269
Fatty acid	Palmitic acid(FFA(16:0)	HMDB0000220	[map00061 Fatty acid biosynthesis]	0.00129429	-0.133991	9.97526e+08	9.81149e+08	9.69372e+08	849715049	7.53336e+08	7.78238e+08	7.16354e+08	8.0808e+08	8.413e+08	8.94915e+08	1045170187	8.69868e+08	8.30983e+08	6.56258e+08	8.73542e+08	7.96549e+08	6.26064e+08	7.65077e+08	7.88699e+08	8.15e+08	7.8462e+08	7.50271e+08	9.65701e+08	9.77582e+08	8.04114e+08	7.29459e+08	7.50911e+08	6.50952e+08	6.40161e+08	7.96852e+08	6.91142e+08	7.7496e+08	8.6576e+08	9.96651e+08	7.8857e+08	804703093	8.00491e+08	6.58626e+08	6.73704e+08	6.28778e+08	7.66188e+08	6.67663e+08	7.1602e+08	6.25911e+08
Fatty acid	Heptadecanoic acid(FFA(17:0)	HMDB0002259	[Long Chain Fatty Acid, Odd Carbon]	5.87975e-06	-0.129208	1.20942e+07	1.15953e+07	1.2218e+07	1.14141e+07	1.00696e+07	1.13361e+07	9.90302e+06	1.18366e+07	9.49618e+06	1.18777e+07	1.39451e+07	1.03519e+07	1.1467e+07	8.42165e+06	1.2021e+07	1.16433e+07	1.06365e+07	1.12237e+07	1.01965e+07	1.19458e+07	9.81774e+06	1.05972e+07	1.24147e+07	1.29393e+07	1.18164e+07	1.05142e+07	1.19349e+07	9.07116e+06	9.80885e+06	1.15603e+07	1.08022e+07	1.00024e+07	1.21045e+07	1.19046e+07	1.08753e+07	1.12471e+07	1.23332e+07	9.48714e+06	1.091e+07	9.45489e+06	1.04914e+07	9.56884e+06	9.87514e+06	9.02045e+06
Fatty acid	Palmitoleic acid(FFA(16:1)	HMDB0003229	[map00061 Fatty acid biosynthesis]	5.96799e-08	-0.128739	5.95457e+07	6.26662e+07	6.48769e+07	5.76672e+07	5.1874e+07	5.69668e+07	5.22488e+07	5.55913e+07	5.68137e+07	5.7367e+07	6.51071e+07	5.96497e+07	5.79887e+07	5.10062e+07	5.7389e+07	4.99114e+07	4.85863e+07	5.14527e+07	4.93261e+07	5.11433e+07	5.61701e+07	5.13703e+07	5.44413e+07	5.62165e+07	5.79296e+07	5.68745e+07	5.43414e+07	5.22104e+07	4.92808e+07	5.09009e+07	5.03539e+07	5.17293e+07	5.49141e+07	5.63239e+07	5.23609e+07	6.03682e+07	5.80019e+07	4.7669e+07	5.60284e+07	4.7941e+07	5.19421e+07	4.91421e+07	4.9287e+07	5.10214e+07
Fatty acid	Octadecanamide	HMDB0034146	[Fatty Amide Metabolism]	0.00227834	-0.110932	1.28206e+08	113007950	1.12898e+08	1.27753e+08	1.14878e+08	1.47641e+08	1.18187e+08	1.12287e+08	1.30589e+08	1.36476e+08	1.55801e+08	119079540	1.21241e+08	1.2852e+08	1.09458e+08	1.33936e+08	113237707	1.18245e+08	1.16567e+08	133072574	1.15452e+08	1.26855e+08	1.48979e+08	1.36271e+08	1.29616e+08	122116536	1.11685e+08	1.32578e+08	1.42072e+08	1.14873e+08	148647295	130851319	1.2026e+08	1.35714e+08	1.43313e+08	1.18847e+08	1.02468e+08	1.05678e+08	1.2017e+08	1.44521e+08	1.16e+08	9.93673e+07	1.20556e+08	1.67045e+08
Fatty acid	Heptadecenoic acid(FFA(17:1)	HMDB0060038	[Long Chain Fatty Acid, Monounsaturated]	0.00675584	-0.0669961	7.13361e+06	7.3871e+06	7.69146e+06	6.82714e+06	6.39797e+06	6.43549e+06	6.2053e+06	6.50205e+06	6.59124e+06	6.68953e+06	7.42084e+06	6.80228e+06	6.99235e+06	5.87618e+06	6.75897e+06	6.23588e+06	5.57441e+06	5.96462e+06	5.81058e+06	5.93141e+06	6.47002e+06	5.89712e+06	6.42533e+06	6.36228e+06	6.50182e+06	6.63124e+06	6.13266e+06	5.88258e+06	5.64067e+06	6.16323e+06	5.68902e+06	5.9458e+06	6.1771e+06	6.62212e+06	6.41522e+06	6.77371e+06	7.10063e+06	5.80789e+06	6.44888e+06	5.59658e+06	6.24049e+06	5.81886e+06	5.66517e+06	6.24268e+06
Fatty acid	Stearic acid(FFA(18:0)	HMDB0000827	[map00061 Fatty acid biosynthesis]	0.0276603	-0.0659413	8.48964e+08	8.00037e+08	8.67401e+08	7.81071e+08	7.31008e+08	7.85197e+08	7.4501e+08	832026339	7.26405e+08	8.25096e+08	9.58564e+08	714339659	8.04643e+08	6.71584e+08	9.38333e+08	946870667	7.93757e+08	8.47111e+08	8.5054e+08	9.34008e+08	7.70476e+08	8.05638e+08	9.85683e+08	8.62093e+08	8.68429e+08	865445356	8.7687e+08	7.1655e+08	7.54234e+08	9.4924e+08	7.98942e+08	9.0323e+08	9.57841e+08	9.14697e+08	8.2507e+08	8.9355e+08	8.31917e+08	6.9904e+08	7.91905e+08	7.21943e+08	8.89919e+08	7.79873e+08	7.98814e+08	7.24525e+08
Fatty acid	Tetracosanoic acid(FFA(24:0)	HMDB0002003	[map01040 Biosynthesis of unsaturated fatty acids]	0.00495974	0.0457371	1.61831e+07	1.61289e+07	16579531	16888201	1.57556e+07	1.65754e+07	1.594e+07	1.61519e+07	1.61285e+07	1.67403e+07	1.69227e+07	1.65127e+07	1.61413e+07	1.60846e+07	1.71964e+07	1.5787e+07	1.68854e+07	1.62413e+07	1.7382e+07	1.57618e+07	1.59193e+07	1.65394e+07	1.62474e+07	1.65573e+07	1.67826e+07	1.64993e+07	1.74368e+07	1.65364e+07	1.71103e+07	1.70538e+07	1.66744e+07	1.67302e+07	1.67984e+07	1.70046e+07	1.60796e+07	1.69553e+07	1.6344e+07	1.62164e+07	1.78472e+07	1.69395e+07	1.73273e+07	1.72419e+07	1.75588e+07	1.6376e+07
Fatty acid	Behenic acid(FFA(22:0)	HMDB0000944	[map01040 Biosynthesis of unsaturated fatty acids]	0.00251368	0.0549971	7.39965e+06	6.91199e+06	7.83607e+06	7.87113e+06	7.34999e+06	7.71044e+06	7.45062e+06	7.83201e+06	7.54732e+06	7.92017e+06	7.66977e+06	7.61914e+06	7.43561e+06	7.54963e+06	8.15954e+06	7.62526e+06	7.89616e+06	8.15716e+06	7.71178e+06	8.56044e+06	7.69054e+06	7.94829e+06	7.9561e+06	7.41344e+06	7.66509e+06	7.73303e+06	8.48444e+06	7.33868e+06	8.03078e+06	8.28566e+06	7.70845e+06	7.6262e+06	8.24636e+06	8.3816e+06	8.20234e+06	7.53477e+06	7.79722e+06	8.17943e+06	8.40233e+06	7.48399e+06	8.4133e+06	8.50053e+06	8.1544e+06	8.29286e+06
Fatty acid	Tricosanoic acid(FFA(23:0)	HMDB0001160	[Long Chain Fatty Acid, Odd Carbon]	0.00467625	0.0659671	3.0758e+06	3.33544e+06	2.83304e+06	3.44572e+06	2.78911e+06	3.35678e+06	3.33059e+06	3.08392e+06	3.01458e+06	3.08946e+06	3.05647e+06	3.08042e+06	3.1076e+06	3.30832e+06	3.21489e+06	3.20829e+06	3.0907e+06	3.08137e+06	3.57498e+06	3.39782e+06	3.12866e+06	2.92912e+06	3.11404e+06	2.84984e+06	3.14766e+06	3.4561e+06	3.44106e+06	3.23451e+06	2.93151e+06	3.43142e+06	3.26062e+06	3.09761e+06	3.53081e+06	3.02791e+06	3.37417e+06	3.35946e+06	3.21236e+06	3.04971e+06	3.79165e+06	3.24817e+06	3.48367e+06	3.37994e+06	3.37408e+06	3.24127e+06
Fatty acid	Eicosadienoic acid(FFA(20:2n6)	HMDB0005060	[map01040 Biosynthesis of unsaturated fatty acids]	0.00844002	0.180676	2.00205e+06	2.33136e+06	2.19655e+06	2.11679e+06	1.5836e+06	1.83224e+06	1.60091e+06	1.81946e+06	1.82749e+06	2.43873e+06	2.08822e+06	1.68803e+06	2.44622e+06	1.38042e+06	2.13584e+06	1.47006e+06	1.77308e+06	1.52296e+06	1.49477e+06	1.72876e+06	1.68526e+06	1.51542e+06	1.73048e+06	2.16596e+06	1.94567e+06	1.57155e+06	1.99059e+06	1.70501e+06	1.29506e+06	1.37825e+06	1.51252e+06	1.72568e+06	2.09672e+06	2.36569e+06	1.9529e+06	1.80407e+06	1.84438e+06	1.27343e+06	2.03517e+06	1.66427e+06	1.90309e+06	1.82567e+06	1.82229e+06	1.92261e+06
Fatty acid	Docosapentaenoic acid(FFA(22:5n6)	HMDB0001976	[Alpha Linolenic Acid and Linoleic Acid Metabolism]	0.037613	0.416702	2.28638e+06	2.09116e+06	2.02392e+06	1.61764e+06	1.5607e+06	1.33554e+06	790950	1.1242e+06	1.6493e+06	3.93532e+06	1.81229e+06	951187	2.38402e+06	439828	3.61086e+06	1.53138e+06	2.36502e+06	1.54003e+06	859817	1.99286e+06	1.0414e+06	962778	2.10643e+06	1.71747e+06	2.35736e+06	1.58984e+06	1.83163e+06	978902	1.05615e+06	1.5148e+06	1.50898e+06	1.17616e+06	2.76696e+06	3.66514e+06	1.9184e+06	1.93169e+06	1.98249e+06	524113	2.26492e+06	1.28476e+06	2.4273e+06	1.33535e+06	2.01493e+06	1.57486e+06
Fatty acid	Docosahexaenoic acid(FFA(22:6)	HMDB0002183	[map01040 Biosynthesis of unsaturated fatty acids]	0.0343705	0.472058	9.49697e+06	8.0343e+06	1.04353e+07	5.57038e+06	6.57046e+06	4.66707e+06	3.54826e+06	4.2021e+06	9.48127e+06	1.08283e+07	7.80526e+06	4.63255e+06	6.07184e+06	3.90174e+06	1.09077e+07	6.56293e+06	6.44588e+06	4.66573e+06	4.96852e+06	8.84869e+06	3.9787e+06	5.48858e+06	7.17541e+06	8.06763e+06	7.27611e+06	7.11228e+06	8.57758e+06	4.07061e+06	2.67386e+06	5.53001e+06	9.77269e+06	6.1021e+06	6.45937e+06	1.70988e+07	7.49002e+06	6.21396e+06	7.02008e+06	2.54195e+06	5.60005e+06	7.0076e+06	7.40563e+06	4.62216e+06	7.46141e+06	5.09392e+06
Fatty acid	Nervonic acid(FFA(24:1)	HMDB0002368	[map01040 Biosynthesis of unsaturated fatty acids]	0.000718281	0.528354	595961	867754	918587	622542	494910	442748	331560	507454	321577	890611	541301	286965	390007	234115	1.00986e+06	431200	740195	638632	342294	744919	387900	419239	780558	440055	522475	585669	822972	118280	410403	545322	504160	826984	935732	653428	567280	665411	512821	301708	749401	487560	854581	694274	794830	614934
Fatty acid	9,10-DiHODE	HMDB0010221	Linoleic acid metabolism	0.0125687	0.547152	1.17723e+06	1.75551e+06	1.66751e+06	1.73816e+06	574721	816367	575099	618801	1.15179e+06	7.21474e+06	748011	753906	2.05899e+06	628908	2.83655e+06	1.22027e+06	1.1832e+06	858042	520053	1.06332e+06	624670	1.17158e+06	1.41745e+06	885515	1.52411e+06	1.87632e+06	1.0029e+06	479788	665475	976111	1.10492e+06	941363	1.71692e+06	2.48555e+06	1.49899e+06	1.83307e+06	677319	329336	1.48859e+06	1.50935e+06	1.92804e+06	1.36035e+06	1.49936e+06	1.7025e+06
Fatty acid	Caprylic acid(FFA(8:0)	HMDB0000482	[map00061 Fatty acid biosynthesis]	0.000448414	0.56431	1.21459e+06	1.85455e+06	1.5762e+06	1.2285e+06	1.02141e+06	1.19458e+06	975384	950603	1.36311e+06	1.74827e+06	1.65547e+06	1.40499e+06	1.9863e+06	863534	2.30437e+06	1.20899e+06	1.12493e+06	1.0888e+06	1.09764e+06	1.34618e+06	1.09933e+06	886446	1.41428e+06	1.69005e+06	1.19436e+06	1.12807e+06	1.01238e+06	947975	779167	1.04635e+06	1.11303e+06	1.32559e+06	2.72156e+06	2.50664e+06	1.77028e+06	1.24909e+06	809553	408677	1.29825e+06	1.32496e+06	1.6099e+06	895350	1.91641e+06	1.41212e+06
Fatty acid	Hydroxycapric acid(FFA(10:0-OH)	HMDB0002203	[Medium Chain Fatty Acid, Monohydroxylated]	0.0189902	0.587774	300354	356905	378769	196751	204290	254519	174652	267664	222200	271127	213679	186503	322949	130360	926597	222562	185319	286633	216308	253309	149485	194885	291536	296890	255898	461058	324621	157623	181174	217448	298345	268211	623646	601825	386225	429520	214180	134022	314603	386530	378559	249346	462532	519100
Fatty acid	Arachidonic acid(FFA(20:4)	HMDB0001043	[map00590 Arachidonic acid metabolism]	0.00586671	0.860218	6.75379e+06	1.0074e+07	7.92779e+06	5.16851e+06	7.10173e+06	4.60193e+06	2.92775e+06	3.71968e+06	8.19836e+06	1.14876e+07	5.89511e+06	3.53191e+06	6.25093e+06	2.53542e+06	1.13487e+07	5.5818e+06	9.57502e+06	4.29346e+06	2.95464e+06	7.75547e+06	3.97237e+06	4.47355e+06	9.23355e+06	7.00339e+06	8.09098e+06	5.86942e+06	6.75595e+06	4.73188e+06	3.00201e+06	4.74014e+06	6.01059e+06	5.86073e+06	7.03116e+06	1.13352e+07	9.46038e+06	5.03997e+06	6.45477e+06	1.9781e+06	7.34487e+06	5.72527e+06	7.77831e+06	7.35038e+06	7.81233e+06	7.67932e+06
Fatty acid	Eicosatrienoic acid(FFA(20:3n6)	HMDB0002925	[map00591 Linoleic acid metabolism]	1.58403e-06	0.964701	1.2329e+06	1.20134e+06	1.13125e+06	851105	803513	658553	484956	813424	997077	1.69594e+06	1.07333e+06	540825	1.21568e+06	358347	1.22094e+06	769193	1.0771e+06	653957	580347	1.09276e+06	640675	720779	1.30574e+06	1.23842e+06	1.42319e+06	758771	966939	838607	494505	647203	692792	1.08754e+06	1.32117e+06	1.83359e+06	1.33934e+06	881779	884661	386054	1.10088e+06	892686	1.30534e+06	1.19791e+06	1.39017e+06	1.22626e+06
Fatty acid	Decenoic acid(FFA(10:1)	HMDB0004980		0.00213975	1.1095	566008	614045	516537	350162	263467	388078	163078	383143	357350	759113	395342	263662	734440	191690	1.57402e+06	500025	647570	391408	442772	576358	546664	330101	604853	540974	493241	755112	342373	120675	205536	437192	654308	920193	1.44187e+06	1.47313e+06	1.02177e+06	537299	421431	173732	773236	706041	874068	453882	1.23624e+06	707654
Glycerophosphocholine	PC(31:0)-PC(31:0)		Glycerophospholipid metabolism	0.0268998	0.33342	1.02861e+08	5.43266e+07	8.57612e+07	6.43584e+07	7.03484e+07	1.1564e+08	5.97464e+07	5.74604e+07	7.15783e+07	2.71298e+07	7.30427e+07	5.41487e+07	9.54935e+07	7.2533e+07	1.03625e+08	7.70332e+07	9.00628e+07	6.9082e+07	4.4514e+07	1.14858e+08	5.89203e+07	7.72959e+07	1.08581e+08	5.66116e+07	9.46708e+07	9.6701e+07	8.38059e+07	4.2539e+07	7.24429e+07	8.62448e+07	7.48075e+07	6.9321e+07	1.32683e+08	1.20402e+08	6.76527e+07	7.49205e+07	1.016e+08	4.02917e+07	1.09176e+08	8.41835e+07	8.98203e+07	4.47437e+07	1.0566e+08	5.35859e+07
Glycerophosphocholine	PC(34:0)-PC(34:0)	HMDB0008034	map00565 Glycerophospholipid metabolism	0.000866376	0.356205	7.07572e+07	4.71778e+07	7.5009e+07	5.47805e+07	6.02711e+07	7.40584e+07	4.61245e+07	4.377e+07	6.08134e+07	2.05548e+07	4.72605e+07	3.90777e+07	5.36521e+07	4.98158e+07	7.34888e+07	5.32967e+07	6.58356e+07	5.02436e+07	4.02036e+07	7.27068e+07	4.58787e+07	6.07344e+07	7.80537e+07	4.82381e+07	5.62802e+07	6.56565e+07	6.19936e+07	3.62253e+07	5.18765e+07	5.68848e+07	4.94814e+07	5.87369e+07	7.65768e+07	6.16513e+07	5.41211e+07	5.34575e+07	7.18639e+07	3.52862e+07	8.41566e+07	6.68059e+07	6.59576e+07	4.80929e+07	7.828e+07	5.84152e+07
Glycerophosphocholine	PC(33:1)-PC(33:1)		Glycerophospholipid metabolism	0.0028805	0.427051	8.49279e+07	3.51536e+07	5.47191e+07	6.1952e+07	4.48898e+07	8.46153e+07	3.76491e+07	4.7766e+07	4.28742e+07	4.03615e+06	5.18439e+07	3.62339e+07	7.14435e+07	5.02499e+07	7.95834e+07	5.26349e+07	6.69311e+07	5.20944e+07	3.47436e+07	6.73225e+07	4.54478e+07	5.39972e+07	7.10046e+07	3.91001e+07	5.33749e+07	6.24201e+07	4.49283e+07	3.76448e+07	5.55587e+07	5.48734e+07	5.31691e+07	4.69242e+07	1.06753e+08	8.86126e+07	6.71205e+07	5.54327e+07	6.13647e+07	2.81262e+07	8.57691e+07	7.30605e+07	6.41815e+07	3.22105e+07	8.78015e+07	4.37024e+07
Glycerophosphocholine	PC(32:1)-PC(16:0/16:1)	HMDB0007969	Glycerophospholipid metabolism	0.000270537	0.55575	4.96355e+08	3.36018e+08	4.14641e+08	3.77367e+08	4.01249e+08	4.87572e+08	3.45003e+08	2.8806e+08	3.27364e+08	3.43953e+06	3.35673e+08	2.89162e+08	5.4588e+08	3.87736e+08	5.78216e+08	4.13585e+08	4.39705e+08	4.10114e+08	2.50503e+08	561656089	2.63971e+08	5.71232e+08	5.86033e+08	3.03452e+08	4.18032e+08	5.24742e+08	4.11812e+08	2.26534e+08	3.20718e+08	4.049e+08	3.76781e+08	3.94881e+08	7.35242e+08	6.48155e+08	2.71754e+08	4.01082e+08	6.20384e+08	1.24656e+08	5.21916e+08	5.61405e+08	5.37092e+08	3.40829e+08	7.07147e+08	378697782
Glycerophosphocholine	PC(32:0e)-PC(16:0e/16:0)	LMGP01020029	Glycerophospholipid metabolism	0.000256586	0.599181	3.36878e+07	1.80999e+07	2.2918e+07	1.636e+07	2.20599e+07	3.12829e+07	2.21772e+07	1.4163e+07	2.20674e+07	6.04067e+06	1.376e+07	1.06981e+07	2.1301e+07	1.42979e+07	3.81027e+07	1.7291e+07	3.9498e+07	2.0311e+07	1.27279e+07	2.68705e+07	1.22524e+07	2.12632e+07	3.56984e+07	1.71483e+07	2.50676e+07	3.32839e+07	2.62113e+07	8.87341e+06	1.58467e+07	1.67303e+07	1.80068e+07	1.76588e+07	4.24123e+07	2.97359e+07	2.18192e+07	2.3342e+07	4.30434e+07	6.03794e+06	2.83031e+07	2.6559e+07	2.69541e+07	2.37141e+07	4.08552e+07	3.40242e+07
Glycerophosphocholine	PC(32:0)-PC(16:0/16:0)	HMDB0000564	map00564 Glycerophospholipid metabolism	0.00028739	0.643006	3.81224e+08	2.1718e+08	3.09852e+08	2.35638e+08	3.2702e+08	4.21987e+08	2.37698e+08	1.94113e+08	298888900	895707	2.43068e+08	1.65311e+08	2.94538e+08	2.44714e+08	5.45948e+08	2.52912e+08	378055932	2.6764e+08	138316955	4.32703e+08	2.32399e+08	294758712	508876317	2.1224e+08	3.28768e+08	3.87315e+08	3.23281e+08	1.35755e+08	2.1136e+08	2.63052e+08	2.39809e+08	2.57779e+08	5.27729e+08	4.39459e+08	2.50558e+08	3.00377e+08	4.44271e+08	1.11868e+08	467719954	3.50362e+08	4.03929e+08	3.3096e+08	5.34972e+08	3.78902e+08
Glycerophosphocholine	PC(34:1)-PC(16:0/18:1)	HMDB0007972	Glycerophospholipid metabolism	1.11804e-05	0.769483	7.99681e+08	4.0292e+08	5.83716e+08	6.71408e+08	6.13596e+08	8.1106e+08	4.48844e+08	3.93209e+08	6.16242e+08	3.94864e+06	4.91984e+08	3.32046e+08	776938553	5.04688e+08	1188211244	5.12681e+08	918878313	5.45104e+08	2.84323e+08	7.84368e+08	4.93346e+08	9.66643e+08	1488325997	4.30925e+08	600592961	7.55307e+08	5.82954e+08	3.10857e+08	4.78189e+08	4.7462e+08	5.16662e+08	5.12321e+08	1348534174	941717100	7.27065e+08	623039304	8.05102e+08	1.85216e+08	1367527965	1050287659	9.03344e+08	6.41308e+08	1310626557	8.06987e+08
Glycerophosphocholine	PC(34:0p)-PC(18:0p/16:0)	HMDB0011239	Glycerophospholipid metabolism	3.38406e-06	0.770481	4.92109e+07	2.62863e+07	3.10282e+07	3.65882e+07	4.08639e+07	4.98978e+07	32376430	2.08311e+07	3.2868e+07	9.64867e+06	2.58619e+07	1.82964e+07	3.82016e+07	2.65194e+07	7.73866e+07	3.01684e+07	6.92187e+07	3.66477e+07	1.78873e+07	4.78102e+07	2.57602e+07	3.6034e+07	5.84366e+07	2.81946e+07	3.6854e+07	49673503	3.54689e+07	1.36766e+07	2.9143e+07	2.73003e+07	3.05165e+07	3.17283e+07	8.92077e+07	5.00873e+07	4.72619e+07	4.21957e+07	6.38612e+07	9.65326e+06	7.43816e+07	6.46671e+07	5.01203e+07	1.01223e+08	7.53019e+07	8.18299e+07
Glycerophosphocholine	PC(40:6)-PC(40:6)	HMDB0008057	Glycerophospholipid metabolism	0.00117526	0.777272	2.54824e+07	1.40234e+07	2.53995e+07	2.41628e+07	3.16126e+07	2.7767e+07	1.60341e+07	8.86641e+06	3.90788e+07	5.63824e+06	1.71894e+07	9.22223e+06	3.54938e+07	2.07108e+07	4.53646e+07	1.68901e+07	2.84844e+07	1.59919e+07	5.7212e+06	2.76477e+07	2.00675e+07	6.81146e+07	1.15713e+08	2.03782e+07	2.05299e+07	2.81935e+07	3.03314e+07	1.51788e+07	1.07019e+07	1.78951e+07	2.94436e+07	2.80167e+07	4.4931e+07	4.83485e+07	2.34566e+07	2.18558e+07	3.75899e+07	5.63687e+06	6.14724e+07	4.36527e+07	5.23211e+07	2.87138e+07	5.50339e+07	2.39561e+07
Glycerophosphocholine	PC(36:1)-PC(18:0/18:1)	HMDB0008038	Glycerophospholipid metabolism	5.9715e-07	0.82816	2.36988e+08	1.39342e+08	1.89113e+08	2.20914e+08	1.76064e+08	2.61942e+08	1.20104e+08	1.23397e+08	1.87931e+08	5.69521e+06	1.285e+08	8.79805e+07	1.88584e+08	1.5438e+08	3.04973e+08	1.47541e+08	235349194	1.42478e+08	8.49681e+07	2.2834e+08	1.33674e+08	2.01326e+08	2.69373e+08	1.42348e+08	1.75603e+08	1.89604e+08	1.66936e+08	7.42476e+07	148868400	1.41625e+08	1.46666e+08	1.61286e+08	3.7746e+08	2.24471e+08	2.48168e+08	179883138	2.27278e+08	6.97542e+07	4.69111e+08	3.30533e+08	2.78739e+08	2.42839e+08	4.45789e+08	2.20194e+08
Glycerophosphocholine	PC(38:6)-PC(38:6)		Glycerophospholipid metabolism	0.00256617	0.82957	1.70652e+08	1.09678e+08	1.93624e+08	2.88782e+08	2.74531e+08	2.02178e+08	1.25264e+08	6.19874e+07	2.52838e+08	3.81644e+07	1.13613e+08	7.53363e+07	3.95272e+08	1.18171e+08	3.53354e+08	1.33589e+08	162301921	1.07138e+08	4.31303e+07	1.51353e+08	1.44881e+08	974702588	1313235442	1.64013e+08	1.23667e+08	2.06244e+08	1.49872e+08	1.93472e+08	8.97709e+07	1.6432e+08	190187861	1.70327e+08	4.12231e+08	435656645	1.29686e+08	1.43994e+08	1.95834e+08	3.81528e+07	3.87936e+08	3.50114e+08	4.51115e+08	3.25376e+08	4.91329e+08	2.85905e+08
Glycerophosphocholine	PC(36:2)-PC(18:0/18:2)	HMDB0008135	Glycerophospholipid metabolism	4.01214e-05	0.846447	287977218	156307027	2.02596e+08	334388177	2.50687e+08	4.00364e+08	2.23629e+08	1.29111e+08	2.6485e+08	3.28557e+06	1.61082e+08	1.15176e+08	3.16451e+08	1.84053e+08	452442220	1.98975e+08	3.41287e+08	2.12428e+08	8.00912e+07	2.76161e+08	2.03175e+08	8.13598e+08	1232291450	1.96717e+08	2.58219e+08	2.98399e+08	2.46193e+08	1.8587e+08	1.87462e+08	1.88405e+08	225099689	2.30049e+08	5.81551e+08	4.66405e+08	2.67253e+08	2.24999e+08	3.20341e+08	6.85132e+07	6.07121e+08	4.11629e+08	4.15642e+08	4.76186e+08	6.47602e+08	4.42624e+08
Glycerophosphocholine	PC(35:1)-PC(17:0/18:1)	LMGP01010711	Glycerophospholipid metabolism	4.53026e-07	0.871138	3.38184e+07	1.66332e+07	2.35604e+07	3.1135e+07	1.96571e+07	3.93928e+07	1.25471e+07	1.81724e+07	2.26439e+07	8.65204e+06	1.76238e+07	1.23118e+07	2.84694e+07	1.82398e+07	3.63026e+07	2.24185e+07	3.24369e+07	1.75798e+07	1.27808e+07	3.096e+07	1.9692e+07	2.69386e+07	3.27343e+07	1.72643e+07	2.20286e+07	2.59329e+07	2.02226e+07	1.03576e+07	2.53928e+07	1.95705e+07	1.85415e+07	2.0256e+07	5.12919e+07	3.35315e+07	4.02338e+07	2.28895e+07	2.50798e+07	8.65312e+06	6.15933e+07	4.38122e+07	3.50357e+07	2.6611e+07	5.55639e+07	2.19158e+07
Glycerophosphocholine	PC(38:4)-PC(38:4)		Glycerophospholipid metabolism	7.85741e-05	0.894046	1.55718e+08	7.82179e+07	8.72562e+07	1.3698e+08	159054354	1.89136e+08	9.20542e+07	5.48426e+07	1.76631e+08	3.05186e+07	6.16936e+07	4.42666e+07	1.98759e+08	76615714	3.05136e+08	9.50091e+07	1.72453e+08	9.29082e+07	3.05473e+07	1.10794e+08	1.06374e+08	3.08145e+08	5.37074e+08	9.39582e+07	1.22896e+08	1.4955e+08	1.49789e+08	5.26285e+07	7.62561e+07	9.08954e+07	1.06872e+08	1.17782e+08	2.91738e+08	3.03115e+08	1.20248e+08	1.16676e+08	1.91046e+08	3.75227e+07	3.56037e+08	2.14475e+08	2.92526e+08	1.88407e+08	2.59876e+08	1.71758e+08
Glycerophosphocholine	PC(36:4)-PC(16:0/20:4)	HMDB0007982	map00564 Glycerophospholipid metabolism	0.000129852	0.944813	3.27282e+08	2.32174e+08	2.17077e+08	4.63927e+08	4.41066e+08	3.75589e+08	2.5297e+08	1.36055e+08	3.54524e+08	3.17407e+06	1.82158e+08	1.61021e+08	5.91431e+08	1.76635e+08	775233119	2.91377e+08	2.99419e+08	2.20507e+08	9.16856e+07	286114777	244314522	1475550078	1848999182	235161886	2.6022e+08	3.21376e+08	2.80808e+08	2.58563e+08	2.04599e+08	2.51755e+08	2.86576e+08	3.38778e+08	7.39557e+08	7.46527e+08	1.82808e+08	2.58203e+08	4.72521e+08	7.22028e+07	6.95175e+08	5.89018e+08	9.06832e+08	6.4124e+08	7.38509e+08	5.02443e+08
Glycerophosphocholine	PC(34:2)-PC(16:0/18:2)	HMDB0007973	Glycerophospholipid metabolism	9.51862e-05	0.995541	3.88363e+08	2.0074e+08	2.36502e+08	5.07207e+08	3.50627e+08	5.35173e+08	3.47989e+08	1.28035e+08	3.10979e+08	4.87189e+06	2.02938e+08	1.76222e+08	6.02888e+08	2.23564e+08	6.1746e+08	311240530	4.53805e+08	2.97101e+08	1.06795e+08	3.57843e+08	2.33353e+08	1889806380	2251030017	2.4257e+08	3.02636e+08	3.96149e+08	2.7876e+08	293048038	2.26397e+08	2.71316e+08	3.09608e+08	3.03981e+08	7.96604e+08	6.868e+08	2.43096e+08	2.48116e+08	4.71496e+08	5.90602e+07	610768061	4.97283e+08	7.03402e+08	7.3753e+08	9.67487e+08	6.53096e+08
Glycerophosphocholine	PC(38:3)-PC(18:0/20:3)	HMDB0008046	Glycerophospholipid metabolism	1.8636e-06	1.02054	5.1386e+07	3.07903e+07	3.67609e+07	5.19947e+07	4.33969e+07	5.25181e+07	3.51628e+07	2.54104e+07	4.78954e+07	281955	3.15868e+07	2.38107e+07	6.67272e+07	3.2721e+07	7.25886e+07	3.84036e+07	6.33111e+07	3.82833e+07	1.90745e+07	4.08954e+07	4.23078e+07	8.87368e+07	1.24637e+08	3.65765e+07	4.39812e+07	4.90897e+07	4.31821e+07	2.92308e+07	3.50165e+07	3.15769e+07	3.56862e+07	3.86297e+07	1.17174e+08	7.89848e+07	5.24553e+07	4.72785e+07	6.3532e+07	1.24998e+07	1.34459e+08	8.01998e+07	8.22005e+07	4.92472e+07	1.14119e+08	5.97777e+07
Glycerophosphoethanolamine	PE(34:0)-PE(17:0/17:0)	LMGP02011213	Phosphatidylethanolamine Biosynthesis	2.52357e-07	0.133671	2.74476e+07	2.65334e+07	2.60794e+07	2.55335e+07	2.68413e+07	2.30679e+07	2.729e+07	2.46983e+07	2.45907e+07	1.95335e+07	2.70968e+07	2.77282e+07	2.7829e+07	2.58219e+07	2.5675e+07	2.65767e+07	2.54853e+07	2.55282e+07	2.16849e+07	2.3379e+07	2.44356e+07	2.44497e+07	2.60746e+07	2.459e+07	2.18098e+07	2.66256e+07	22971002	2.16759e+07	2.44504e+07	1.48012e+07	2.19866e+07	2.58514e+07	2.00467e+07	2.61692e+07	2.37925e+07	2.49798e+07	2.76569e+07	2.70085e+07	2.58399e+07	2.70023e+07	2.70212e+07	2.51106e+07	2.73588e+07	2.75608e+07
Glycerophosphoethanolamine	PE(38:4p)-PE(18:0p/20:4)	HMDB0011386	Phosphatidylethanolamine Biosynthesis	6.07881e-05	0.556904	5.97626e+07	3.27996e+07	4.76003e+07	2.39386e+07	2.61394e+07	5.36353e+07	2.62609e+07	3.64618e+07	3.5092e+07	6.48246e+06	2.82936e+07	2.74951e+07	3.31996e+07	3.10846e+07	5.68028e+07	3.95864e+07	3.22337e+07	3.10002e+07	3.00563e+07	4.67179e+07	2.79715e+07	3.99183e+07	3.84283e+07	25351295	3.45022e+07	3.92639e+07	3.99419e+07	2.79945e+07	2.39749e+07	2.25596e+07	3.49026e+07	3.83879e+07	4.15289e+07	3.50112e+07	3.29913e+07	2.42511e+07	3.83331e+07	2.26758e+07	4.77883e+07	4.31965e+07	3.86117e+07	4.88524e+07	6.4624e+07	50235723
Glycerophosphoethanolamine	PE(40:6p)-PE(18:0p/22:6)	HMDB0011394	Phosphatidylethanolamine Biosynthesis	0.000260629	0.573796	1.18534e+07	6.63606e+06	1.17772e+07	4.34557e+06	8.31749e+06	9.58875e+06	6.02806e+06	5.56131e+06	8.34805e+06	3.05004e+06	5.80779e+06	5.08087e+06	3.04781e+06	6.33076e+06	8.46484e+06	8.31725e+06	7.56568e+06	6.54486e+06	4.44652e+06	9.69699e+06	5.67098e+06	6.56376e+06	1.01048e+07	6.3518e+06	7.31781e+06	9.95653e+06	9.52923e+06	3.84259e+06	5.16655e+06	5.66299e+06	8.82422e+06	8.45743e+06	7.88568e+06	7.99294e+06	8.58384e+06	6.50582e+06	9.57642e+06	3.2652e+06	9.56971e+06	1.052e+07	7.88788e+06	1.14357e+07	1.21206e+07	9.70099e+06
Glycerophosphoethanolamine	PE(38:3)-PE(18:0/20:3)	HMDB0009002	Phosphatidylethanolamine Biosynthesis	0.00235963	0.733874	1.41095e+06	762724	2.04414e+06	199111	171656	1.7124e+06	758130	549687	779056	56473.1	701439	368905	237806	923156	502701	916645	461945	669514	282722	1.33059e+06	336818	57047.7	1.9628e+06	565589	726966	873806	1.15006e+06	157889	506726	556788	280632	1.55733e+06	1.11913e+06	528079	637108	411246	2.10865e+06	102521	894456	762250	705399	1.13501e+06	1.53006e+06	1.36144e+06
Glycerophosphoethanolamine	PE(34:1p)-PE(16:0p/18:1)	HMDB0011342	Phosphatidylethanolamine Biosynthesis	1.34312e-05	0.827186	2.01616e+07	1.38549e+07	2.03315e+07	9.88041e+06	6.6046e+06	2.67177e+07	9.35194e+06	1.41665e+07	1.19946e+07	4.34293e+06	1.04685e+07	9.16713e+06	8.31982e+06	1.00433e+07	2.09823e+07	1.7016e+07	8.78836e+06	1.65937e+07	4.33886e+06	1.8615e+07	1.43672e+07	1.28302e+07	1.95203e+07	9.17213e+06	1.71225e+07	1.63686e+07	1.91063e+07	7.77496e+06	1.2406e+07	9.58043e+06	1.24931e+07	1.54256e+07	1.75797e+07	1.28609e+07	1.73764e+07	1.36185e+07	1.15383e+07	6.03138e+06	1.76464e+07	1.92236e+07	1.50969e+07	3.53037e+07	3.41362e+07	3.19678e+07
Glycerophosphoethanolamine	PE(38:5p)-PE(18:1p/20:4)	HMDB0011452	Phosphatidylethanolamine Biosynthesis	1.76348e-08	1.09654	414452	241774	351898	111721	293340	392811	281150	190050	239195	27696.9	182968	147555	231407	213535	681519	319675	261061	274979	27694	341253	231821	258956	404483	164090	312373	334433	345994	145904	149218	131372	273920	421503	406598	257220	377573	263338	468617	116808	872246	321102	489962	824942	778019	787807
Glycosphingolipid	GlcCer(d34:2)-GlcCer(d18:1/16:1)		Sphingolipid Metabolism	6.83628e-05	-0.844333	4.29355e+07	9.98936e+07	7.59558e+07	4.48275e+07	4.85791e+07	8.24057e+07	5.72472e+07	4.38336e+07	1.07962e+08	207887	4.87168e+07	70382219	3.26831e+07	5.29215e+07	3.33663e+07	9.98347e+07	3.3772e+07	5.78225e+07	8.16677e+07	1.02926e+08	3.74274e+07	6.84754e+07	7.51351e+07	6.01074e+07	3.11708e+07	5.08002e+07	1.12418e+08	4.36561e+07	2.71245e+07	6.30653e+07	7.86283e+07	9.8586e+07	1.8784e+07	2.45012e+07	1.57458e+07	1.53888e+07	1.04326e+08	3.85859e+07	2.18083e+07	2.49247e+07	3.48141e+07	11385093	3.12646e+07	2.20217e+07
Glycosphingolipid	GlcCer(d34:1(OH))-GlcCer(d18:1/16:0(OH))	LMSP05010068	Sphingolipid Metabolism	7.16806e-05	-0.836314	7.09887e+07	1.45312e+08	1.07067e+08	6.74752e+07	7.62289e+07	1.27887e+08	8.6288e+07	7.2141e+07	159734986	584875	7.71848e+07	1.09337e+08	5.42953e+07	8.23302e+07	5.4928e+07	160958728	5.42566e+07	8.81845e+07	1.28194e+08	1.57999e+08	5.71444e+07	1.08571e+08	1.13879e+08	8.81716e+07	4.97028e+07	8.35166e+07	1.61258e+08	7.04393e+07	3.85687e+07	9.90375e+07	1.25434e+08	1.4698e+08	2.77224e+07	3.80533e+07	2.49856e+07	2.64121e+07	1.58274e+08	6.44204e+07	3.48523e+07	3.67228e+07	5.22637e+07	1.7899e+07	4.47749e+07	3.54064e+07
Glycosphingolipid	GlcCer(d42:1(OH))-GlcCer(d18:1/24:0(OH))	HMDB0252577	Sphingolipid Metabolism	0.00346596	-0.603553	1.4962e+07	2.02372e+07	2.69782e+07	1.0524e+07	1.24856e+07	2.37832e+07	1.57965e+07	1.46087e+07	2.68574e+07	3.03519e+06	1.85219e+07	1.80063e+07	1.19192e+07	1.63462e+07	1.47193e+07	2.66607e+07	1.37975e+07	1.77796e+07	1.89878e+07	2.92558e+07	1.21851e+07	2.18971e+07	2.48533e+07	1.71874e+07	1.81127e+07	2.25212e+07	3.93467e+07	1.39738e+07	8.59106e+06	1.82014e+07	2.68627e+07	2.85576e+07	8.07156e+06	9.62568e+06	6.59103e+06	8.17967e+06	2.55889e+07	1.1501e+07	9.15859e+06	8.04876e+06	1.03277e+07	6.17622e+06	1.20914e+07	1.09608e+07
Glycosphingolipid	GlcCer(d34:1)-GlcCer(d18:1/16:0)	HMDB0004971	map00600 Sphingolipid metabolis	0.0210974	0.366334	3.95702e+07	3.82985e+07	3.75698e+07	3.37622e+07	3.71112e+07	4.29589e+07	3.22398e+07	3.8838e+07	4.56442e+07	626672	2.03251e+07	4.09972e+07	2.64297e+07	2.71366e+07	3.53881e+07	4.70293e+07	3.16696e+07	2.94468e+07	3.48191e+07	6.2918e+07	3.02627e+07	5.17081e+07	4.66462e+07	3.45243e+07	3.08966e+07	3.25486e+07	5.37127e+07	4.07813e+07	3.90362e+07	4.84353e+07	3.35767e+07	4.62626e+07	3.75389e+07	2.76387e+07	2.72841e+07	2.21074e+07	5.20735e+07	1.6096e+07	4.68908e+07	4.68381e+07	4.4961e+07	3.7004e+07	6.47592e+07	3.77821e+07
LysoPC&LysoPE	LysoPC(18:0/0:0)	HMDB0010384	[map00564 Glycerophospholipid metabolism]	0.0342973	-0.893975	1.57307e+07	1.3655e+07	1.90381e+07	6.16354e+07	1.4269e+07	1.7468e+07	1.66256e+07	1.67033e+07	2.20397e+07	1.10583e+07	2.3786e+07	1.24185e+07	2.1894e+07	1.38804e+07	1.70185e+07	2.09537e+07	2.77475e+07	1.44886e+07	1.60936e+07	2.30145e+07	1.49386e+07	3.19569e+08	3.09921e+08	1.85392e+07	1.82021e+07	1.96741e+07	2.24627e+07	3.58674e+07	2.33796e+07	2.34782e+07	1.78414e+07	1.99051e+07	1.42421e+07	1.68138e+07	1.69546e+07	1.73022e+07	1.71461e+07	1.18809e+07	2.28562e+07	1.76095e+07	2.01833e+07	1.44685e+07	1.55981e+07	1.88334e+07
LysoPC&LysoPE	LysoPE(20:4/0:0)	HMDB0011517	[Phospholipid metabolism]	5.16879e-06	-0.371184	1.05162e+07	5.97053e+06	8.12484e+06	5.62028e+06	3.58647e+06	5.05365e+06	4.52492e+06	3.59113e+06	5.03798e+06	4.6416e+06	3.54559e+06	3.8352e+06	5.35312e+06	5.30189e+06	4.66264e+06	3.70621e+06	3.48354e+06	4.11037e+06	3.50463e+06	3.51192e+06	3.6381e+06	4.14634e+06	3.73275e+06	3.78153e+06	4.84352e+06	3.55601e+06	4.04788e+06	2.22322e+06	3.94588e+06	4.27321e+06	3.91304e+06	5.21077e+06	3.86069e+06	2.68663e+06	4.5567e+06	3.38848e+06	3.72587e+06	3.07519e+06	3.9755e+06	3.95574e+06	3.15268e+06	4.36103e+06	3.56631e+06	3.57622e+06
LysoPC&LysoPE	LysoPE(0:0/20:4)	HMDB0011487	[Phospholipid metabolism]	0.000136168	-0.3461	1.48542e+06	746144	1.21479e+06	727104	473312	724872	598208	508286	744801	1.10936e+06	469445	526352	704229	716911	642673	545568	463394	569203	504717	534237	510845	531974	613047	517873	669965	505515	613404	293545	585169	629676	589562	769200	666043	391633	625250	488558	531504	426502	566221	521686	536371	674844	528434	565835
Microbial metabolite	Indole-3-pyruvic acid	HMDB0060484	[map00380 Tryptophan metabolism]	0.00680505	-0.180838	1.18966e+07	8.77315e+06	8.74845e+06	8.98719e+06	8.30345e+06	8.72862e+06	7.87531e+06	1.09867e+07	9.64167e+06	1.05743e+07	7.88736e+06	1.21216e+07	8.50141e+06	1.05942e+07	1.06521e+07	8.98708e+06	9.77769e+06	1.32655e+07	9.42452e+06	8.46286e+06	8.59617e+06	8.56905e+06	1.2239e+07	9.04001e+06	1.24114e+07	9.58438e+06	1.20923e+07	1.07278e+07	6.25493e+06	9.10421e+06	1.23617e+07	8.35297e+06	6.43897e+06	1.08232e+07	9.73515e+06	1.01359e+07	1.54025e+07	1.27071e+07	8.42867e+06	9.0753e+06	8.03621e+06	4.88172e+06	7.64863e+06	4.34483e+06
Microbial metabolite	Betaine	HMDB0000043	[map00260 Glycine, serine and threonine metabolism]	0.000165545	-0.159083	2729268397	2363802916	2125425442	1726912890	1913212515	1637897397	2346175163	2502062676	2093305570	2129793288	1744172280	2715940397	1693465118	2078433663	2117826882	2079927909	2171253388	2305881664	1840332922	2065775328	1928876566	2124094352	1871291910	2273660500	2295081274	1948365726	2628676257	1810416597	2002629632	2316645912	2096069999	2009338043	1865742964	2051183395	1978088466	2252249209	2787592635	2702363325	2083211548	2022101465	2073747426	2088712583	1763144007	2216446870
Microbial metabolite	Phenyllactic acid	HMDB0000779	[Phenylalanine Metabolism]	0.0476553	0.0353276	9.89725e+06	1.07542e+07	1.028e+07	1.08128e+07	1.17494e+07	1.15219e+07	1.02287e+07	1.1447e+07	1.09513e+07	1.14183e+07	1.16103e+07	1.14905e+07	1.08319e+07	1.08759e+07	1.05851e+07	1.03781e+07	1.18759e+07	1.03501e+07	1.16092e+07	1.12895e+07	1.15169e+07	1.16936e+07	1.1508e+07	1.12519e+07	1.09044e+07	9.14879e+06	1.14973e+07	1.11758e+07	1.09641e+07	1.03523e+07	9.43037e+06	1.04558e+07	10994814	1.14991e+07	1.03258e+07	1.03134e+07	1.05524e+07	1.02236e+07	1.13166e+07	1.20781e+07	1.18086e+07	9.54579e+06	1.14716e+07	1.04986e+07
Microbial metabolite	Indoleacetic acid	HMDB0000197	[map00380 Tryptophan metabolism]	0.00604633	0.515559	5.00866e+06	2.31736e+06	4.62714e+06	4.19302e+06	4.87484e+06	7.78628e+06	1.96256e+06	1.69808e+06	2.68302e+06	4.32447e+06	4.68923e+06	3.39319e+06	3.3788e+06	1.7042e+06	9.75039e+06	1.7293e+06	1.79296e+06	2.93334e+06	4.26056e+06	2.26852e+06	2.19016e+06	3.08699e+06	3.32773e+06	4.0252e+06	4.58386e+06	2.97293e+06	2.78333e+06	3.11939e+06	2.26776e+06	1.86014e+06	2.019e+06	2.16598e+06	2.39608e+06	3.95824e+06	3.27637e+06	1.84676e+06	5.98497e+06	3.44927e+06	1.03579e+07	3.74347e+06	4.65524e+06	6.63666e+06	5.15245e+06	6.83133e+06
Microbial metabolite	3-Hydroxyhippuric acid	HMDB0006116	[Dietary Polyphenols and Flavonoids Metabolism]	1.61779e-05	0.741103	6.17001e+06	2.96087e+06	4.23195e+06	1.88457e+06	1.55206e+06	5.56695e+06	4.83528e+06	5.45625e+06	3.20151e+06	3.60111e+06	3.16509e+06	2.42271e+06	1.2288e+06	4.35315e+06	2.28304e+06	3.58346e+06	4.33312e+06	4.15284e+06	7.69453e+06	3.53499e+06	2.48342e+06	8.75569e+06	4.19465e+06	2.45481e+06	8.20146e+06	4.5844e+06	5.66535e+06	7.42346e+06	3.89015e+06	2.97768e+06	3.49024e+06	2.33405e+06	2.75827e+06	1.84223e+06	5.90011e+06	5.93182e+06	2.59239e+06	4.53892e+06	4.4449e+06	9.43401e+06	3.45269e+06	8.73093e+06	5.01378e+06	1.05518e+07
Microbial metabolite	Phenylacetylglutamine	HMDB0006344	[map00360 Phenylalanine metabolism]	7.52542e-05	0.870844	3.59434e+07	1.94418e+07	6.81949e+07	1.32077e+07	1.59372e+07	3.00053e+07	1.02318e+07	1.17671e+07	1.01636e+07	1.98704e+07	1.54628e+07	1.46122e+07	2.16321e+07	1.60056e+07	6.89358e+07	1.04028e+07	7.5232e+06	7.33658e+06	1.53358e+07	1.0423e+07	1.58814e+07	1.06789e+07	1.83236e+07	4.33384e+07	1.92221e+07	1.7081e+07	1.07984e+07	2.52095e+07	1.68569e+07	1.62827e+07	1.12704e+07	8.01937e+06	1.77082e+07	2.27258e+07	2.02295e+07	1.35457e+07	1.73162e+07	1.00064e+07	8.58619e+07	1.97529e+07	2.10819e+07	4.75481e+07	3.7714e+07	2.0183e+07
Microbial metabolite	3-indoxyl sulfate	HMDB0000682	[Tryptophan metabolism, cardiotoxin&uremic toxin]	3.88148e-06	0.994472	5.79081e+06	3.13243e+06	5.06568e+06	4.15659e+06	1.65652e+06	2.44417e+06	1.1139e+06	890849	1.48535e+06	5.4192e+06	2.12743e+06	1.51147e+06	3.88208e+06	974471	7.50903e+06	1.93244e+06	1.78261e+06	870641	1.99881e+06	1.65771e+06	1.4151e+06	873725	2.15161e+06	3.06008e+06	2.77144e+06	2.78529e+06	2.64242e+06	2.1606e+06	1.13871e+06	2.31804e+06	1.90427e+06	2.0991e+06	3.0489e+06	6.72964e+06	4.80762e+06	3.15243e+06	1.54007e+06	611786	6.30895e+06	2.11222e+06	3.40355e+06	6.18151e+06	7.43093e+06	3.9739e+06
Microbial metabolite	Indole-3-methyl acetate	HMDB0029738	[catabolite of tryptophan by gut microbiota]	0.00117526	1.08018	235830	49895.5	159130	94393	231064	288883	85450.7	42901.2	99583.8	234661	143630	68176.1	102909	59959.9	179018	55081.9	80345.4	72695.6	161656	64462.6	151452	109458	76807.6	40608.9	126830	61063.5	119478	97291.1	58623.3	63851.6	42940	40368	100985	126097	102575	51193.1	127675	100410	347311	109157	95640.7	308498	204624	162953
Organic acid	2-Aminoheptanoate	HMDB0094649	[Medium-Chain Fatty Acid, Amino]	3.8817e-07	-0.760874	7.75132e+06	4.26083e+06	2.72843e+06	3.14549e+06	3.54234e+06	3.66445e+06	7.13877e+06	3.15658e+06	3.88142e+06	4.19543e+06	4.57199e+06	5.25783e+06	3.99911e+06	7.12146e+06	5.98043e+06	5.70696e+06	1.03759e+07	4.33387e+06	6.23176e+06	6.60287e+06	1.95306e+07	9.17081e+06	4.931e+06	2.05217e+06	3.10387e+06	5.56269e+06	6.34985e+06	3.55883e+06	6.87301e+06	7.62033e+06	4.85319e+06	6.06996e+06	7.53335e+06	3.28708e+06	6.38472e+06	7.83032e+06	3.37726e+06	3.71283e+06	1.55169e+06	4.05669e+06	4.49797e+06	1.34781e+06	3.80535e+06	3.51826e+06
Organic acid	L-alpha-Aminobutyric acid	HMDB0000452	[map00270 Cysteine and methionine metabolism]	1.09964e-10	-0.703706	5.54256e+06	6.35589e+06	4.63151e+06	3.05246e+06	4.23885e+06	3.92585e+06	5.0058e+06	4.79322e+06	5.02307e+06	6.26122e+06	4.91344e+06	5.4875e+06	3.62666e+06	4.25718e+06	4.79261e+06	4.42227e+06	4.01114e+06	5.75134e+06	5.05858e+06	7.07194e+06	3.25071e+06	5.7599e+06	6.98604e+06	5.86056e+06	6.68102e+06	5.2057e+06	6.27239e+06	2.93195e+06	4.14376e+06	5.73091e+06	5.91523e+06	5.31488e+06	2.49909e+06	4.10745e+06	3.21731e+06	2.72084e+06	5.52631e+06	5.30923e+06	2.74153e+06	2.19365e+06	2.72176e+06	1.7761e+06	2.10924e+06	4.2737e+06
Organic acid	3,4-Dihydroxybutyric acid	HMDB0000337	[GABA degradation]	2.93821e-07	-0.461393	8.12555e+07	6.23663e+07	3.84813e+07	4.10389e+07	6.36341e+07	4.67398e+07	4.26615e+07	6.41627e+07	6.51635e+07	4.92679e+07	7.08915e+07	6.6992e+07	3.80709e+07	4.6464e+07	8.31747e+07	7.21083e+07	4.48522e+07	6.54331e+07	5.9161e+07	6.12316e+07	5.0757e+07	7.71122e+07	5.02489e+07	6.44296e+07	5.42979e+07	4.35267e+07	6.03801e+07	6.10808e+07	43923484	7.48118e+07	5.5796e+07	6.21747e+07	8.83982e+07	7.42562e+07	3.16722e+07	4.45323e+07	6.01352e+07	5.38556e+07	3.40682e+07	4.22953e+07	4.62599e+07	6.08061e+07	3.81912e+07	5.08272e+07
Organic acid	2-aminobutanoic acid	HMDB0000650		0.0105679	-0.414311	7.18215e+06	5.53862e+06	2.94208e+06	2.74813e+06	2.58489e+06	1.62716e+06	2.7307e+06	4.85789e+06	5.25017e+06	3.51758e+06	2.24853e+06	3.51215e+06	2.42597e+06	4.55422e+06	1.03578e+07	2.57181e+06	2.39091e+06	2.81325e+06	1.5268e+06	4.36361e+06	3.78387e+06	5.37853e+06	3.80619e+06	2.8163e+06	2.16743e+06	4.0925e+06	4.5937e+06	1.82918e+06	4.34989e+06	3.41868e+06	3.78142e+06	4.46949e+06	4.61833e+06	7.14672e+06	5.17584e+06	3.27916e+06	5.50464e+06	7.14101e+06	4.19696e+06	4.21945e+06	2.75994e+06	2.64777e+06	2.43068e+06	1.13539e+07
Organic acid	2-Hydroxybutyric acid	HMDB0000008	[map00640 Propanoate metabolism; catabolism of threonine&methionine&glutathione]	0.0147383	-0.402951	5.35293e+06	3.99782e+06	3.9838e+06	2.66042e+06	2.13185e+06	2.89702e+06	2.23388e+06	7.0066e+06	5.22393e+06	2.8926e+06	1.91054e+06	1.56961e+06	4.88507e+06	6.54382e+06	6.0923e+06	1.78008e+06	2.48729e+06	2.54006e+06	2.85255e+06	2.48062e+06	2.49011e+06	3.52511e+06	2.99497e+06	2.25909e+06	1.74688e+06	2.64783e+06	3.52264e+06	1.96577e+06	3.31098e+06	2.65893e+06	7.19715e+06	5.20789e+06	6.16885e+06	9.19486e+06	4.2946e+06	2.72759e+06	5.16268e+06	4.4011e+06	3.64912e+06	3.94831e+06	2.5579e+06	3.74161e+06	553768	6.49047e+06
Organic acid	Ethoxyacetic acid	HMDB0031212		0.0315257	-0.304197	7.96827e+06	5.51076e+06	5.40575e+06	3.82422e+06	4.0967e+06	3.89197e+06	2.82649e+06	8.73106e+06	7.97927e+06	4.6029e+06	3.30333e+06	3.01202e+06	5.45207e+06	8.6879e+06	1.05436e+07	2.52355e+06	3.45522e+06	3.29883e+06	3.95265e+06	2.92518e+06	3.06321e+06	6.53345e+06	4.17856e+06	3.64247e+06	2.7394e+06	4.67047e+06	5.17476e+06	3.37739e+06	4.01393e+06	2.96831e+06	7.6952e+06	7.87313e+06	7.60865e+06	1.11421e+07	5.38682e+06	3.45093e+06	7.91431e+06	7.66371e+06	5.20392e+06	5.4473e+06	2.82933e+06	4.89327e+06	2.73261e+06	8.76509e+06
Organic acid	Glyoxylic acid	HMDB0000119	map00230 Purine metabolism	0.000193903	-0.284709	850679	835738	592923	607004	725307	590497	610220	805261	891767	573489	836671	839913	571744	669060	698908	868817	604393	1.05892e+06	783529	765933	641962	944634	558477	751229	816987	637951	710412	995403	678422	1.20548e+06	757493	964315	1.19529e+06	968346	639830	728502	772412	661199	620905	818702	738186	859849	547411	782585
Organic acid	Malic acid	HMDB0000156	[map00020 Citrate cycle (TCA cycle)]	0.0465929	-0.273167	9.58381e+07	5.54541e+07	4.51958e+07	2.70903e+07	8.57708e+07	3.46766e+07	4.06625e+07	3.89787e+07	6.18327e+07	3.15148e+07	5.65159e+07	5.92518e+07	3.0585e+07	3.89918e+07	6.68639e+07	4.0008e+07	1.11891e+08	5.90343e+07	4.94692e+07	1.27134e+08	2.57902e+07	9.34735e+07	8.86386e+07	8.8922e+07	9.64053e+07	4.49352e+07	5.43069e+07	2.8579e+07	8.03476e+07	5.57401e+07	4.3049e+07	4.91559e+07	3.35702e+07	4.23553e+07	3.91674e+07	4.02489e+07	6.0761e+07	1.10347e+08	2.98031e+07	3.87532e+07	3.1017e+07	3.36871e+07	2.1709e+07	5.20187e+07
Organic acid	Caproic acid	HMDB0000535	[Short Chain Fatty Acid]	0.0173853	0.180212	1.6937e+06	1.66407e+06	1.92744e+06	725062	1.60331e+06	1.30537e+06	1.1381e+06	1.20276e+06	1.67371e+06	1.72081e+06	1.1881e+06	1.69859e+06	1.5837e+06	585669	1.93953e+06	1.51441e+06	1.12559e+06	1.3295e+06	1.2471e+06	1.41983e+06	1.55588e+06	1.48173e+06	1.51097e+06	1.55615e+06	1.61754e+06	1.30006e+06	1.25813e+06	1.04792e+06	591689	1.09738e+06	1.51454e+06	1.33095e+06	1.11575e+06	2.08358e+06	1.18192e+06	1.70266e+06	842895	945803	1.21083e+06	1.56547e+06	971958	1.40032e+06	1.84174e+06	426016
Organic acid	Oxalacetic acid	HMDB0000223	map00010 Glycolysis/Gluconeogenesis	0.0450266	0.210712	4.98739e+08	197042701	4.09771e+08	2.04242e+08	4.39422e+08	387726184	3.67449e+08	5.3003e+08	4.52831e+08	4.43123e+08	1.30941e+08	2.28395e+08	4.3888e+08	4.56949e+08	2.79601e+08	2.89451e+08	5.33129e+08	3.37728e+08	3.9074e+08	3.24327e+08	3.5798e+08	3.39525e+08	3.22461e+08	3.14161e+08	4.99941e+08	2.51844e+08	2.53131e+08	3.22874e+08	3.21851e+08	2.08968e+08	2.41648e+08	1.90203e+08	5.14309e+08	1.46979e+08	1.55016e+08	4.00054e+08	3.76752e+08	2.86337e+08	2.96921e+08	2.87336e+08	2.57893e+08	4.30648e+08	2.18254e+08	2.87498e+08
Organic acid	2-Methylcitric acid	HMDB0000379	[Propionate Metabolism]	0.000372167	0.21679	2.67126e+07	2.60914e+07	2.56548e+07	1.88748e+07	2.07138e+07	1.84956e+07	1.58335e+07	2.3059e+07	2.13131e+07	1.80605e+07	2.04416e+07	2.44513e+07	2.13989e+07	1.79922e+07	2.23923e+07	2.68356e+07	1.40255e+07	2.20123e+07	1.90571e+07	2.03733e+07	2.44119e+07	1.62542e+07	2.0945e+07	1.74157e+07	2.06484e+07	1.99411e+07	2.04028e+07	2.36804e+07	2.17906e+07	2.34629e+07	1.845e+07	1.46067e+07	1.79028e+07	2.39976e+07	2.55412e+07	2.3681e+07	2.21463e+07	1.77888e+07	2.24697e+07	2.6756e+07	2.61633e+07	2.91107e+07	1.95134e+07	1.73613e+07
Organic acid	Methylmalonic acid	HMDB0000202	map00240 Pyrimidine metabolism	0.0344245	0.33401	1.25038e+06	2.45914e+06	1.19218e+06	827680	800228	1.48202e+06	1.0116e+06	1.36782e+06	1.98476e+06	1.94822e+06	737619	3.51153e+06	1.376e+06	1.43303e+06	1.03896e+06	1.82791e+06	1.0301e+06	1.71384e+06	1.14333e+06	2.01187e+06	2.11952e+06	1.0283e+06	1.31633e+06	1.49411e+06	1.32191e+06	1.31893e+06	2.9532e+06	1.98065e+06	1.96035e+06	2.16184e+06	1.37547e+06	1.19e+06	2.54949e+06	3.03618e+06	2.22997e+06	1.08169e+06	1.95354e+06	1.95093e+06	1.41491e+06	2.0688e+06	2.02838e+06	2.4005e+06	1.08296e+06	2.01155e+06
Organic acid	2-Hydroxyadipic acid	HMDB0000321		1.3348e-06	0.507271	1.42167e+07	9.02581e+06	9.86026e+06	9.61789e+06	9.06988e+06	8.9259e+06	9.39015e+06	1.19646e+07	1.27482e+07	7.93787e+06	9.80829e+06	1.14377e+07	7.48886e+06	1.06588e+07	1.32621e+07	1.3969e+07	7.77745e+06	1.12492e+07	1.18711e+07	1.48863e+07	1.26674e+07	1.15456e+07	6.32593e+06	8.44052e+06	1.43199e+07	8.83424e+06	1.28314e+07	1.55195e+07	1.39521e+07	9.08557e+06	8.82687e+06	6.85536e+06	1.04332e+07	9.86245e+06	2.62841e+07	1.16338e+07	1.28259e+07	1.69919e+07	1.5169e+07	2.07682e+07	1.42718e+07	3.01243e+07	1.6132e+07	1.93459e+07
Other	LysoPI(18:0/0:0)	HMDB0240261	[Glycerophospholipid metabolism]	0.0397752	-0.177196	451605	440871	633518	514504	346833	364018	394661	342471	376911	521805	391842	318938	364478	349869	445814	391805	543692	375667	324814	495280	345183	285787	548532	416434	377308	467103	475638	321130	458997	406696	465296	578381	413343	387121	558324	397103	334618	342064	411225	372940	391404	522637	393034	525366
Other	Sulfate	HMDB0001448	[Sulfate/Sulfite Metabolism]	0.0103588	0.135471	2.78733e+08	2.52923e+08	2.27674e+08	2.3032e+08	156424395	1.90898e+08	1.57749e+08	2.08644e+08	2.15827e+08	1.79588e+08	185723702	2.50936e+08	2.62454e+08	1.56523e+08	313516587	1.96484e+08	1.52187e+08	2.25954e+08	1.69399e+08	1.69675e+08	1.87294e+08	2.02215e+08	2.25319e+08	2.4183e+08	211229489	1.69025e+08	1.83556e+08	2.29252e+08	1.83731e+08	1.90752e+08	1.07128e+08	169866305	1.99334e+08	2.30658e+08	241835134	2.09697e+08	1.95457e+08	2.03779e+08	1.26281e+08	2.25128e+08	2.46379e+08	2.02309e+08	1.92913e+08	1.3645e+08
Other	ChE(18:1)	HMDB0000918	map00100 Steroid biosynthesis	2.83762e-06	0.138291	4.14259e+08	3.89175e+08	4.34376e+08	4.08683e+08	3.89383e+08	4.19678e+08	3.91059e+08	3.24423e+08	3.69125e+08	3.777e+08	3.94832e+08	3.64946e+08	4.13347e+08	3.64159e+08	4.82121e+08	400184843	4.28978e+08	4.05119e+08	3.43531e+08	4.29924e+08	3.76349e+08	3.97786e+08	4.31114e+08	3.59526e+08	3.86521e+08	3.91901e+08	4.0927e+08	3.35507e+08	4.1054e+08	3.80607e+08	4.10912e+08	3.87489e+08	4.15367e+08	3.85302e+08	380701611	3.55095e+08	4.05805e+08	3.78626e+08	3.72159e+08	4.33741e+08	4.10803e+08	3.64347e+08	4.18577e+08	3.7677e+08
Other	ChE(18:2)	HMDB0000610	map00100 Steroid biosynthesis	1.90766e-06	1.27874	2.16538e+07	8.61714e+06	15650189	2.17227e+07	1.17381e+07	3.32734e+07	1.35006e+07	8.33539e+06	1.4603e+07	218863	1.05697e+07	8.13026e+06	2.10951e+07	7.1043e+06	4.12734e+07	1.50317e+07	3.75924e+07	1.89871e+07	6.52605e+06	2.32329e+07	1.6077e+07	1.62265e+07	6.21261e+07	1.2707e+07	1.87351e+07	2.90182e+07	2.10546e+07	5.05659e+06	1.25003e+07	2.43381e+07	1.41587e+07	1.1941e+07	4.45e+07	4.14842e+07	3.12587e+07	1.72775e+07	1.92277e+07	4.07393e+06	3.23755e+07	2.96147e+07	2.29907e+07	2.07099e+07	3.57069e+07	4.33794e+07
Peptide	gamma-Glu-His	HMDB0029151	[Dipeptide]	0.0276606	-0.420386	1.35693e+06	1.17423e+06	385800	702395	724075	545613	439321	1.02794e+06	1.27638e+06	486179	942571	959707	781804	486628	3.52113e+06	635222	599919	655599	597931	596677	559891	1.16967e+06	635821	741513	548594	556821	615785	480840	885906	717796	507629	1.55741e+06	1.3975e+06	1.78661e+06	405384	324495	847174	711549	298396	544663	526123	586099	587228	498100
Peptide	Valeryl-glycine	HMDB0000927	[Acylated glycine]	0.000118495	-0.3087	1.95184e+06	1.70213e+06	1.38511e+06	859791	833276	986223	984432	941031	1.27662e+06	1.39859e+06	817335	1.09243e+06	1.46714e+06	1.15719e+06	1.12703e+06	960398	618940	1.48374e+06	888785	882051	798688	750813	1.26729e+06	1.36448e+06	714492	820871	1.3105e+06	751011	960879	1.48452e+06	1.74555e+06	883688	1.27179e+06	1.45444e+06	1.39586e+06	1.31373e+06	1.2698e+06	1.23026e+06	1.29915e+06	660620	1.50423e+06	1.12699e+06	828481	1.07657e+06
Peptide	Homo-L-Arg	HMDB0000670	[Arginine metabolism]	0.0334308	-0.291435	3.09522e+07	1.752e+07	1.89379e+07	2.47532e+07	2.2889e+07	6.67682e+07	2.63448e+07	3.86642e+07	6.11965e+07	1.75432e+07	1.4841e+07	2.37143e+07	8.98133e+06	3.91864e+07	2.95217e+07	2.6158e+07	1.78628e+07	1.87057e+07	3.36964e+07	1.68275e+07	2.44131e+07	3.73748e+07	3.81636e+07	2.83205e+07	2.73468e+07	2.78055e+07	2.16773e+07	3.59189e+07	1.26238e+07	3.34962e+07	2.42848e+07	2.49207e+07	2.06757e+07	2.27512e+07	4.78992e+07	2.46364e+07	3.16668e+07	5.36739e+07	1.29646e+07	3.26855e+07	4.31525e+07	1.55527e+07	1.94048e+07	1.55404e+07
Peptide	Val-Gly	HMDB0029127	[Dipeptide]	0.0212846	-0.262382	3.38593e+06	2.3318e+06	1.32333e+06	1.60475e+06	1.40642e+06	2.28505e+06	2.97844e+06	2.65587e+06	2.53081e+06	2.46862e+06	2.09919e+06	3.42395e+06	1.52698e+06	1.75037e+06	2.75659e+06	2.72546e+06	1.68428e+06	2.04168e+06	1.67531e+06	3.04607e+06	2.88561e+06	2.08647e+06	2.72174e+06	1.53108e+06	1.76342e+06	2.75343e+06	2.4969e+06	1.95373e+06	3.24158e+06	4.34445e+06	1.74822e+06	2.35523e+06	1.96106e+06	984018	2.37197e+06	1.28835e+06	1.85622e+06	2.76703e+06	1.51015e+06	2.14099e+06	2.85164e+06	4.85268e+06	1.51358e+06	1.91629e+06
Peptide	gamma-Glu-Phe	HMDB0000594	[Dipeptide]	0.0202129	-0.241845	1.36926e+07	4.92369e+06	6.21878e+06	1.52588e+07	9.19342e+06	1.07735e+07	1.06738e+07	7.49354e+06	1.12511e+07	1.09411e+07	1.48969e+07	2.19335e+07	1.6452e+07	1.21051e+07	1.27089e+07	9.60592e+06	1.84217e+07	1.17081e+07	3.39313e+06	9.90651e+06	1.04622e+07	2.57103e+07	4.53277e+06	1.18971e+07	3.22042e+07	2.02663e+07	5.7733e+06	8.94381e+06	1.87146e+07	1.49821e+07	1.17866e+07	6.79527e+06	8.67924e+06	9.62253e+06	1.32256e+07	1.6537e+07	1.48603e+07	9.05717e+06	1.25087e+07	1.4675e+07	1.01948e+07	1.31731e+07	1.06643e+07	8.03042e+06
Peptide	Asp-Ile	HMDB0028756	[Dipeptide]	0.0257904	0.205866	738310	569798	546899	622196	508912	511287	536856	593158	531849	621991	651741	694908	529744	713758	740408	621983	583849	504959	682799	625781	626621	582051	659649	671071	809288	559517	666349	624519	746637	639470	380145	441832	505591	372178	822390	763386	677273	647457	766569	1.01019e+06	731341	1.49167e+06	543077	1.04045e+06
Peptide	gamma-Glu-Ile	HMDB0011170	[Dipeptide]	0.00329146	0.297265	5.84174e+06	2.2346e+06	1.90909e+06	2.45829e+06	2.43037e+06	1.79263e+06	2.75473e+06	3.51055e+06	3.29872e+06	4.65775e+06	2.70131e+06	5.61054e+06	2.83418e+06	2.26694e+06	3.98873e+06	2.69784e+06	3.15952e+06	3.23951e+06	1.45248e+06	2.85761e+06	3.40305e+06	4.11456e+06	1.93462e+06	2.49278e+06	4.80414e+06	4.38238e+06	3.38726e+06	2.20382e+06	4.55039e+06	5.21342e+06	3.68429e+06	2.21372e+06	3.02861e+06	2.97893e+06	5.16361e+06	4.78174e+06	4.70168e+06	3.37472e+06	4.09036e+06	6.28743e+06	3.55263e+06	7.16498e+06	4.073e+06	4.18055e+06
Peptide	Asp-Gly	HMDB0028753	[Dipeptide]	0.0121763	0.310652	379382	208633	179422	191083	154913	166242	170811	287180	190504	155432	250108	334737	115167	153286	268932	244000	339833	177366	222531	238781	191387	164063	185713	165114	257608	184556	152839	228173	402687	176399	151160	168015	213840	296156	356709	238832	150866	335487	278123	363042	235672	485149	193963	422757
Peptide	Gly-Leu	HMDB0000759	[Dipeptide]	0.00299309	0.473091	387785	186385	294114	284906	163261	189577	217407	258727	183246	283967	301813	167008	142091	135956	451430	412853	367750	276813	280662	323894	223302	398287	377123	575162	406763	258376	287786	238858	407611	354693	293426	442544	596242	489442	610795	194496	93260.7	239615	484905	505405	323793	750134	450641	784420
Peptide	Gly-Pro	HMDB0000721		0.00503286	0.489789	1.11068e+07	1.43978e+07	2.22472e+07	8.29205e+06	5.01087e+06	6.27665e+06	9.34173e+06	8.30879e+06	7.44742e+06	6.58856e+06	1.26505e+07	1.40051e+07	4.0148e+06	5.05989e+06	1.15226e+07	1.26112e+07	1.15455e+07	7.74642e+06	1.08439e+07	9.22981e+06	1.47564e+07	9.96444e+06	8.91361e+06	1.20026e+07	1.11029e+07	1.18302e+07	1.26241e+07	1.34618e+07	6.68853e+06	1.08947e+07	6.41959e+06	5.16882e+06	9.16588e+06	6.10001e+06	1.72734e+07	6.46367e+06	8.40575e+06	2.21174e+07	1.11123e+07	1.34994e+07	1.38952e+07	1.82046e+07	9.37436e+06	1.5512e+07
Peptide	gamma-Glu-Gly	HMDB0011667	[Dipeptide]	2.46974e-11	0.676789	2.26245e+06	1.79607e+06	2.44198e+06	2.98998e+06	1.83001e+06	2.89484e+06	2.47468e+06	2.41789e+06	1.80203e+06	2.41963e+06	1.91063e+06	2.42572e+06	2.97565e+06	2.42441e+06	3.1694e+06	2.33839e+06	4.84365e+06	1.71803e+06	1.02656e+06	2.03072e+06	4.20028e+06	2.09079e+06	1.25259e+06	1.51112e+06	2.71292e+06	3.33287e+06	1.59482e+06	2.32751e+06	3.52356e+06	1.83189e+06	1.82954e+06	1.57817e+06	4.08863e+06	2.77946e+06	3.42286e+06	3.2795e+06	1.24174e+06	2.73878e+06	4.07766e+06	7.29125e+06	3.23427e+06	5.66169e+06	3.22906e+06	4.89368e+06
Peptide	N-gamma-Glu-Gln	HMDB0029147	[Dipeptide]	0.000189698	0.899241	412636	103070	17704.9	756965	167744	215947	116329	150277	132791	10618.3	81589.9	234547	421582	138700	744151	150863	768296	30894	3123.48	2298.32	347180	239076	1587.74	13157.3	61253.6	288952	1557.89	130156	871944	199346	48461.2	6627.29	390184	1.03424e+06	813169	1.01531e+06	95483.8	313792	650277	457541	439599	170429	524461	381467
Peptide	Prolylproline	HMDB0011180		0.0375771	0.908248	1.18843e+07	1.78279e+07	2.58075e+07	1.36149e+07	3.36927e+06	6.93518e+06	1.33383e+07	8.09954e+06	6.29458e+06	8.31542e+06	1.62862e+07	1.05547e+07	4.03898e+06	5.14045e+06	1.75489e+07	1.84746e+07	2.68098e+07	9.75812e+06	1.57138e+07	1.26125e+06	2.37407e+07	1.04299e+07	9.87297e+06	1.36536e+07	1.33009e+07	1.4322e+07	1.35882e+07	1.75089e+07	1.46437e+07	1.16397e+07	8.73156e+06	6.38735e+06	1.43324e+07	9.46462e+06	2.28417e+07	8.38859e+06	7.37202e+06	2.74947e+07	2.11472e+07	2.01849e+07	1.49501e+07	1.02003e+07	1.48924e+07	3.20178e+07
Porphyrin	Bilirubin isomer2		map00860 Porphyrin and chlorophyll metabolism	4.79927e-10	-2.47443	256727	1.5328e+06	283066	230402	594952	264954	306850	813064	938428	397508	1.62444e+06	523802	377025	884376	124637	984532	3423.56	610424	1.1585e+06	1.19504e+06	139944	633534	1.62953e+06	422825	722783	1.29395e+06	4.56724e+06	818227	98592.9	780140	1.92458e+06	2.26932e+06	109864	112051	305568	104750	1.15533e+06	599041	137921	77292.8	183090	5004.7	59393.6	170096
Porphyrin	Biliverdin	HMDB0001008	[map00860 Porphyrin and chlorophyll metabolism]	0.000805502	0.440843	7.83396e+06	3.67525e+06	1.1627e+07	9.39837e+06	5.06235e+06	7.57866e+06	1.12411e+07	3.67258e+06	5.73683e+06	1.71171e+07	3.15953e+06	3.93971e+06	9.18959e+06	4.9496e+06	1.26001e+07	6.36797e+06	1.44913e+07	7.55739e+06	3.10971e+06	6.36758e+06	8.19122e+06	4.43287e+06	4.3939e+06	1.95403e+06	4.90457e+06	6.87893e+06	6.75306e+06	2.59944e+06	6.97972e+06	3.60694e+06	7.03446e+06	6.66657e+06	1.09091e+07	6.77999e+06	9.54325e+06	1.16855e+07	7.20693e+06	2.07036e+06	1.07548e+07	9.22137e+06	9.63081e+06	1.42291e+07	1.15128e+07	1.01618e+07
Porphyrin	(4Z,15Z)-Bilirubin IXa	HMDB0000054	[map00860 Porphyrin and chlorophyll metabolism]	0.00583339	0.481485	2.14734e+07	1.55119e+07	2.19963e+07	2.04827e+07	1.22314e+07	1.66957e+07	2.06675e+07	1.11703e+07	2.1586e+07	4.80623e+07	1.65007e+07	2.15515e+07	2.29267e+07	1.15802e+07	4.19855e+07	2.75954e+07	6.97505e+07	2.10237e+07	1.14592e+07	3.35287e+07	1.629e+07	3.45585e+07	2.38713e+07	1.22923e+07	2.59534e+07	3.78697e+07	3.31185e+07	6.52587e+06	1.44933e+07	1.59366e+07	1.97644e+07	2.65095e+07	2.40985e+07	2.29733e+07	2.26547e+07	2.51679e+07	1.68219e+07	6.27595e+06	2.31276e+07	1.84033e+07	2.13159e+07	1.98843e+07	2.19249e+07	3.01661e+07
Porphyrin	(4E,15Z)-Bilirubin IXa	HMDB0000488	[map00860 Porphyrin and chlorophyll metabolism]	4.20221e-06	0.890401	1.22555e+06	1.05388e+06	328398	1.04367e+06	708489	282763	850161	250263	1.13453e+06	455625	336045	1.15647e+06	1.24318e+06	443390	2.65742e+06	1.54705e+06	791063	1.2277e+06	228096	564826	347734	328056	539403	839622	1.19332e+06	725776	650783	430524	536182	831884	931968	518189	379974	1.96597e+06	1.65019e+06	1.38258e+06	996883	250066	1.20319e+06	539101	1.33056e+06	432541	1.40924e+06	524698
Purine&Pyrimidine	Adenosine	HMDB0000050	[map00230 Purine metabolism]	9.06525e-12	-0.976231	8.20624e+06	7.97649e+06	7.58438e+06	8.40566e+06	7.76206e+06	8.11329e+06	6.15395e+06	6.01831e+06	1.14045e+07	1.03519e+07	1.01716e+07	8.49617e+06	4.49692e+06	3.67064e+06	5.77833e+06	6.264e+06	4.85559e+06	5.26111e+06	5.20879e+06	4.40498e+06	4.40903e+06	7.28873e+06	8.40206e+06	7.17737e+06	2.47161e+06	4.21732e+06	4.16351e+06	5.55759e+06	7.59679e+06	6.99086e+06	4.01762e+06	5.15686e+06	5.19719e+06	5.09902e+06	5.61821e+06	2.61812e+06	2.77256e+06	3.77781e+06	5.56912e+06	7.29688e+06	4.58981e+06	7.2797e+06	3.82819e+06	4.1655e+06
Purine&Pyrimidine	Allantoin	HMDB0000462	[map00230 Purine metabolism]	0.000356596	-0.777035	502914	1.56431e+06	1.11786e+06	481559	950119	868234	549053	1.25824e+06	797551	1.06621e+06	1.1441e+06	819479	846149	895367	614278	983301	654633	760173	985445	909618	524531	1.26402e+06	3.4033e+06	2.09223e+06	2.56697e+06	1.64196e+06	5.32706e+06	844672	416402	969937	1.36062e+06	1.34519e+06	388726	656641	458790	418894	1.11002e+06	787150	395685	353667	558625	428851	395455	293860
Purine&Pyrimidine	7-Methylguanine	HMDB0000897	[Purine Metabolism]	0.00225081	0.150335	1.15593e+08	1.02946e+08	9.80569e+07	9.10803e+07	8.37102e+07	9.2711e+07	8.75156e+07	1.01341e+08	1.31423e+08	7.17662e+07	101771214	1.09349e+08	9.47532e+07	1.03709e+08	9.53098e+07	1.12147e+08	9.67977e+07	9.64498e+07	1.19536e+08	101007825	1.05232e+08	1.11802e+08	1.07288e+08	9.38218e+07	1.11871e+08	7.66901e+07	1.08711e+08	1.09267e+08	9.02518e+07	1.07591e+08	1.04822e+08	8.98087e+07	8.62691e+07	5.80698e+07	1.17037e+08	8.04212e+07	7.83284e+07	1.05113e+08	1.11136e+08	1.20547e+08	1.15611e+08	1.28381e+08	1.01116e+08	1.05965e+08
Purine&Pyrimidine	1-Methylguanosine	HMDB0001563	[Purine Metabolism]	0.00652023	0.202182	2.03998e+07	1.93466e+07	2.17103e+07	2.1966e+07	1.41528e+07	1.79086e+07	1.52206e+07	1.95475e+07	2.38814e+07	1.58553e+07	1.71225e+07	1.67886e+07	1.7239e+07	2.10896e+07	1.96886e+07	2.11611e+07	1.3295e+07	2.02772e+07	2.22591e+07	2.08695e+07	2.17619e+07	2.02422e+07	2.02798e+07	1.74047e+07	2.15047e+07	1.7289e+07	2.05335e+07	1.58645e+07	1.73033e+07	1.80289e+07	1.92501e+07	1.6782e+07	1.93112e+07	9.75516e+06	2.61456e+07	1.9305e+07	1.95136e+07	2.28151e+07	2.62357e+07	2.70514e+07	2.07568e+07	2.42937e+07	2.492e+07	1.89042e+07
Purine&Pyrimidine	1-Methyladenosine	HMDB0003331	[Purine Metabolism]	0.0185255	0.209916	4.55975e+07	3.82758e+07	3.58386e+07	3.15098e+07	2.70033e+07	3.00034e+07	2.96429e+07	3.51607e+07	3.22243e+07	1.51654e+07	3.10685e+07	3.70559e+07	2.47279e+07	2.08089e+07	3.19372e+07	3.73322e+07	3.22765e+07	2.36544e+07	2.52631e+07	1.76454e+07	2.78558e+07	3.34307e+07	2.79002e+07	2.14318e+07	3.54195e+07	1.71373e+07	3.17102e+07	1.85978e+07	1.715e+07	3.56661e+07	1.88622e+07	2.91379e+07	2.3219e+07	2.20405e+07	2.96417e+07	2.018e+07	2.34821e+07	2.95992e+07	3.34331e+07	2.69382e+07	1.87018e+07	4.44521e+07	2.43426e+07	2.86781e+07
Purine&Pyrimidine	Succinyladenosine	HMDB0000912	[Purine Metabolism]	0.0146239	0.22573	8.60082e+06	9.51315e+06	8.25141e+06	6.52685e+06	5.25977e+06	7.29479e+06	6.33551e+06	9.78811e+06	7.98842e+06	5.66954e+06	8.58822e+06	8.12052e+06	7.4537e+06	8.66059e+06	1.02679e+07	7.95377e+06	7.30085e+06	6.36755e+06	9.93119e+06	8.49223e+06	6.09358e+06	8.74228e+06	7.87537e+06	5.26097e+06	8.10273e+06	4.99009e+06	9.54606e+06	7.86423e+06	9.3075e+06	6.49741e+06	5.14659e+06	6.31742e+06	5.29873e+06	3.49062e+06	1.20944e+07	7.68958e+06	8.23335e+06	9.5625e+06	1.04343e+07	1.19835e+07	7.72689e+06	8.24507e+06	8.86757e+06	9.45184e+06
Purine&Pyrimidine	Uric acid	HMDB0000289	[map00230 Purine metabolism]	2.18908e-07	0.291354	2190257213	2096947109	2224598349	2608727529	2634881825	2354603372	2970173582	2588182268	1675405430	2530078672	1856753569	2187353622	2683735440	2742755250	2690515137	2223392168	2802884023	2099772956	2368856766	1966511850	2787895784	2281919052	2328485323	1775030213	1784609276	2834369853	2937175305	2710520211	3236606734	1792405421	2846772224	2442060521	2339190674	2078854387	2706608785	2033213043	2228144678	2573752586	2898830314	2059713481	2770293113	3421093925	2292140169	3158094750
Purine&Pyrimidine	Hypoxanthine	HMDB0000157	[map00230 Purine metabolism]	0.00111423	0.307656	2.51822e+08	3.61217e+08	2.17668e+08	3.51211e+08	1.84828e+08	2.1674e+08	167938240	1.94246e+08	2.29064e+08	250104774	438983634	3.21863e+08	3.29613e+08	215061651	3.50344e+08	2.92538e+08	1.29228e+08	3.3759e+08	2.14407e+08	3.59459e+08	2.92677e+08	2.20257e+08	2.92562e+08	1.97329e+08	2.95217e+08	3.76843e+08	3.41687e+08	3.50939e+08	2.65086e+08	4.11996e+08	3.02366e+08	338163757	286668231	4.16555e+08	4.53839e+08	2.20507e+08	2.10727e+08	256548631	3.30125e+08	3.98773e+08	3.72153e+08	4.60679e+08	3.9323e+08	2.97968e+08
Purine&Pyrimidine	1-Methylinosine	HMDB0002721	[Purine Metabolism]	1.53585e-05	0.394917	61041328	6.51888e+07	7.01795e+07	6.2076e+07	4.79354e+07	6.05921e+07	4.67396e+07	6.408e+07	7.80168e+07	5.13343e+07	6.65069e+07	6.2761e+07	5.44242e+07	6.71786e+07	6.67118e+07	8.50027e+07	5.4355e+07	5.51076e+07	6.88543e+07	7.31948e+07	7.44142e+07	7.01204e+07	74130258	6.04549e+07	8.82161e+07	4.46477e+07	7.06801e+07	8.22502e+07	5.98233e+07	5.40257e+07	5.92885e+07	4.92296e+07	4.97877e+07	3.05571e+07	1.03431e+08	5.15394e+07	5.19787e+07	6.56325e+07	9.91008e+07	1.09519e+08	8.2094e+07	1.10649e+08	8.44625e+07	7.58942e+07
Purine&Pyrimidine	Cytidine	HMDB0000089	[map00240 Pyrimidine metabolism]	0.0135882	0.469729	727698	447566	583325	318082	252744	394363	352436	746160	503300	747464	493792	340158	378429	332152	372545	526952	562192	276401	357254	377106	565079	185034	445934	482271	340646	434918	355218	377463	273918	542418	438334	784438	680589	285635	194603	265945	398002	424785	204918	1.06436e+06	199802	679878	582572	1.04061e+06
Purine&Pyrimidine	N2,N2-Dimethylguanosine	HMDB0004824	[Purine Metabolism]	1.82668e-08	0.508449	2.61953e+07	2.43356e+07	2.21954e+07	2.83104e+07	1.64707e+07	2.47841e+07	2.14864e+07	2.44735e+07	2.6095e+07	1.77496e+07	1.75653e+07	1.76944e+07	1.98889e+07	2.083e+07	2.69181e+07	2.66865e+07	2.15486e+07	2.29839e+07	2.257e+07	2.09567e+07	2.62631e+07	2.62885e+07	2.61775e+07	1.25399e+07	2.62979e+07	1.47768e+07	2.54463e+07	2.33392e+07	2.23005e+07	2.37973e+07	1.73087e+07	1.95755e+07	1.87745e+07	8.38559e+06	3.71656e+07	2.00951e+07	1.94668e+07	2.90681e+07	3.28413e+07	3.8428e+07	2.95265e+07	4.11707e+07	3.54288e+07	3.0503e+07
Purine&Pyrimidine	Deoxyuridine	HMDB0000012	[map00240 Pyrimidine metabolism]	1.32257e-05	0.668441	1.63785e+06	884107	2.13318e+06	991998	786154	1.81974e+06	1.27823e+06	1.08069e+06	1.28649e+06	1.14642e+06	1.11073e+06	802772	668905	717485	2.02328e+06	680569	1.35e+06	1.25041e+06	255095	1.08798e+06	1.53754e+06	1.39157e+06	1.87524e+06	680752	1.24534e+06	1.59921e+06	905654	1.84141e+06	665545	1.60627e+06	1.19561e+06	1.58965e+06	1.52651e+06	703495	768891	655101	823471	2.61394e+06	1.6944e+06	1.93329e+06	1.56123e+06	1.87507e+06	1.79536e+06	2.3678e+06
Purine&Pyrimidine	Thymidine	HMDB0000273	[map00240 Pyrimidine metabolism]	1.39312e-09	0.698847	639455	663682	815287	418510	508056	606671	424572	555663	657650	591199	676372	612055	495758	360362	864393	530517	437823	509354	660135	332776	788022	673437	686913	600964	552357	558641	608346	720454	477907	582061	465245	552242	720574	453552	769701	510191	489605	818098	674555	957117	863357	1.10035e+06	989914	788517
Purine&Pyrimidine	5'-Methylthioadenosine	HMDB0001173	[map00270 Cysteine and methionine metabolism]	4.54982e-09	0.712143	2.81038e+06	2.61977e+06	2.74311e+06	2.81617e+06	3.25835e+06	2.84463e+06	2.81575e+06	2.42582e+06	3.70604e+06	2.81691e+06	3.66615e+06	5.33574e+06	3.90513e+06	2.65674e+06	4.86306e+06	3.9115e+06	659635	4.3184e+06	3.27183e+06	3.1246e+06	3.3444e+06	3.49718e+06	2.82129e+06	2.92533e+06	4.70789e+06	3.8253e+06	5.73838e+06	4.19053e+06	2.18031e+06	3.71118e+06	3.54797e+06	3.0871e+06	2.58953e+06	3.23702e+06	3.64971e+06	3.30671e+06	2.64753e+06	2.54233e+06	3.47792e+06	6.36175e+06	4.10198e+06	8.19948e+06	5.06144e+06	4.2318e+06
Purine&Pyrimidine	2-Methylguanosine	HMDB0005862	[Purine Metabolism]	2.35166e-10	0.761417	2.17897e+06	1.53749e+06	2.04654e+06	1.23747e+06	1.03387e+06	1.86017e+06	1.48625e+06	1.4707e+06	1.69135e+06	1.17466e+06	1.16694e+06	1.75095e+06	1.38868e+06	837253	2.70235e+06	1.87143e+06	1.67327e+06	1.06671e+06	789643	1.17115e+06	2.28164e+06	1.95025e+06	1.98811e+06	900798	2.30471e+06	1.66756e+06	1.62177e+06	1.00765e+06	618682	1.57042e+06	987876	2.08112e+06	1.97923e+06	440714	2.59147e+06	956023	820074	2.41513e+06	2.39401e+06	2.54373e+06	2.18989e+06	3.10539e+06	1.99235e+06	2.52125e+06
Purine&Pyrimidine	2'-O-Methyluridine	HMDB0240328	[Pyrimidine Metabolism]	8.32461e-09	0.792843	2.48106e+06	1.15429e+06	1.52324e+06	1.27199e+06	1.13162e+06	1.83866e+06	1.5194e+06	1.63676e+06	1.47679e+06	1.15629e+06	1.04113e+06	1.31202e+06	1.62219e+06	1.20887e+06	1.50353e+06	1.2669e+06	2.40057e+06	1.4544e+06	738011	1.33175e+06	1.45523e+06	1.03393e+06	1.92895e+06	896233	1.79125e+06	1.35578e+06	1.61133e+06	968888	1.34366e+06	1.38459e+06	1.28344e+06	1.32841e+06	1.37196e+06	824761	2.07979e+06	1.34531e+06	936973	2.19633e+06	2.13838e+06	2.57519e+06	2.15806e+06	3.31632e+06	1.7778e+06	2.02644e+06
Purine&Pyrimidine	Uridine	HMDB0000296	[map00240 Pyrimidine metabolism]	1.16798e-12	0.87139	2.13254e+07	1.1908e+07	1.90215e+07	1.46369e+07	1.05808e+07	2.36627e+07	1.4888e+07	1.4742e+07	1.22291e+07	1.22463e+07	1.33307e+07	1.43042e+07	1.18308e+07	7.50048e+06	4.0847e+07	1.20646e+07	1.09356e+07	1.2731e+07	7.39529e+06	1.13504e+07	3.28106e+07	1.19172e+07	1.58617e+07	8.25334e+06	1.41273e+07	2.76355e+07	1.64053e+07	1.75548e+07	8.34155e+06	1.79493e+07	1.38683e+07	2.22674e+07	3.30678e+07	1.39855e+07	3.08754e+07	1.28444e+07	9.66368e+06	2.57544e+07	3.09359e+07	3.2525e+07	3.66725e+07	2.44332e+07	2.46797e+07	4.52613e+07
Purine&Pyrimidine	Pseudouridine	HMDB0000767	map00240 Pyrimidine metabolism	6.46709e-14	0.900907	6.76899e+06	3.14008e+06	6.24593e+06	4.85621e+06	4.71442e+06	7.49784e+06	6.38037e+06	5.70185e+06	5.78062e+06	4.95624e+06	4.80618e+06	6.15811e+06	5.37741e+06	2.77197e+06	7.04834e+06	5.45901e+06	4.67205e+06	4.38806e+06	2.61317e+06	3.90541e+06	1.14055e+07	4.53278e+06	6.85762e+06	2.42475e+06	5.78415e+06	5.6184e+06	6.67197e+06	6.85629e+06	3.00514e+06	4.57627e+06	4.41088e+06	4.8936e+06	6.29694e+06	3.48924e+06	1.12151e+07	4.56564e+06	3.97106e+06	7.51382e+06	9.59225e+06	1.12572e+07	1.02962e+07	1.0529e+07	8.48597e+06	8.45988e+06
Purine&Pyrimidine	5-Methyluridine	HMDB0000884	[Pyrimidine Metabolism]	4.3591e-14	1.00431	1.57969e+06	726346	1.94763e+06	927336	1.05741e+06	1.92098e+06	1.39732e+06	957554	1.21192e+06	999037	869391	1.28719e+06	1.12774e+06	345545	2.58733e+06	995780	1.14614e+06	927351	466145	849280	3.31675e+06	1.01475e+06	1.26465e+06	592471	1.11747e+06	2.03907e+06	1.38033e+06	1.27188e+06	541071	1.09125e+06	982604	1.33495e+06	2.25846e+06	704283	2.30639e+06	1.07578e+06	676985	2.40889e+06	2.28565e+06	3.05962e+06	2.58991e+06	2.73758e+06	1.92575e+06	2.60696e+06
Purine&Pyrimidine	Xanthine	HMDB0000292	[map00230 Purine metabolism]	0.0101992	1.08487	2.53262e+07	8.39816e+06	1.12658e+07	2.23132e+07	1.50607e+07	2.98246e+07	1.4116e+07	1.37763e+07	9.45127e+06	1.31069e+07	3.96334e+06	2.45124e+07	2.34109e+07	1.72163e+07	4.11675e+07	4.13627e+06	3.49902e+07	1.3558e+07	210605	2.20751e+07	2.74047e+07	1.42756e+07	724912	1.18464e+07	1.00153e+07	1.59691e+07	5.23986e+06	1.64587e+07	3.23086e+07	1.62672e+07	8.62209e+06	1.94353e+06	2.58349e+07	1.61698e+07	2.9538e+07	3.001e+07	1.14891e+07	5.09313e+06	3.87335e+07	3.8938e+07	3.2037e+07	2.97563e+07	2.25797e+07	3.70297e+07
Sphingomyelin	SM(d38:1)-SM(d38:1)	HMDB0012102	Sphingolipid Metabolism	0.026845	0.359205	4.88785e+07	4.98278e+07	4.91582e+07	3.67203e+07	3.17724e+07	5.22089e+07	3.81057e+07	2.67312e+07	4.43581e+07	1.69835e+07	2.97013e+07	2.48324e+07	3.22415e+07	2.33611e+07	4.89663e+07	3.91808e+07	3.97668e+07	3.8419e+07	2.57709e+07	6.31558e+07	2.95193e+07	5.72446e+07	8.98376e+07	3.58552e+07	3.87787e+07	5.52297e+07	9.18836e+07	2.44817e+07	2.43632e+07	4.14958e+07	4.58565e+07	5.1858e+07	4.8215e+07	4.60119e+07	2.72709e+07	2.88162e+07	6.19656e+07	1.70198e+07	4.06361e+07	3.96048e+07	4.31326e+07	5.7125e+07	5.68131e+07	6.79322e+07
Sphingomyelin	SM(d36:1)-SM(d36:1)	HMDB0001348	Sphingolipid Metabolism	0.0105679	0.402672	7.24482e+07	5.10365e+07	6.1594e+07	5.60128e+07	4.61522e+07	7.33819e+07	4.75589e+07	3.72019e+07	5.8306e+07	2.2419e+07	3.91154e+07	3.21689e+07	5.19016e+07	3.12389e+07	8.34501e+07	5.92496e+07	7.06925e+07	4.99478e+07	36433198	9.38136e+07	4.10752e+07	8.47836e+07	1.2575e+08	4.49805e+07	5.06982e+07	7.03256e+07	9.19342e+07	3.03966e+07	3.89891e+07	5.07904e+07	6.20345e+07	6.07422e+07	7.41053e+07	8.58678e+07	5.04475e+07	4.25418e+07	7.48732e+07	2.23834e+07	6.53613e+07	5.6291e+07	6.20769e+07	7.31166e+07	8.5051e+07	8.56121e+07
Sphingomyelin	SM(d40:1)-SM(d40:1)	HMDB0012103	Sphingolipid Metabolism	0.00752078	0.427751	1.17233e+08	1.06162e+08	1.16867e+08	7.69965e+07	7.13837e+07	1.15347e+08	8.69785e+07	5.73428e+07	1.00699e+08	4.02072e+07	6.57966e+07	5.41418e+07	6.78071e+07	5.95747e+07	1.06061e+08	9.80506e+07	9.0493e+07	8.62574e+07	5.21021e+07	1.25906e+08	7.37255e+07	1.28636e+08	2.03347e+08	7.71468e+07	8.88172e+07	1.21059e+08	1.97258e+08	5.24698e+07	5.38816e+07	1.04612e+08	1.05511e+08	1.27425e+08	1.11961e+08	1.03542e+08	7.34944e+07	6.22694e+07	1.25647e+08	40196210	9.67861e+07	8.58538e+07	1.00804e+08	1.24681e+08	1.35596e+08	1.58277e+08
Sphingomyelin	SM(d42:2)-SM(d42:2)		Sphingolipid Metabolism	0.0023736	0.459204	2.83379e+08	1.94351e+08	2.25717e+08	1.77694e+08	2.13167e+08	2.56026e+08	1.89788e+08	1.51337e+08	195033396	107914	1.68637e+08	1.41784e+08	2.60735e+08	1.56841e+08	3.68172e+08	1.98921e+08	287853043	1.98829e+08	1.38518e+08	3.14122e+08	1.56422e+08	2.74928e+08	4.68079e+08	1.81224e+08	2.32076e+08	2.78259e+08	3.33051e+08	1.19936e+08	1.41678e+08	2.07758e+08	1.93276e+08	2.37914e+08	3.31604e+08	2.72608e+08	2.16125e+08	1.8809e+08	318295092	8.1754e+07	3.20628e+08	2.38754e+08	2.34101e+08	2.00763e+08	3.15021e+08	3.62068e+08
Sphingomyelin	SM(d35:1)-SM(d35:1)	HMDB0240609	Sphingolipid Metabolism	7.4347e-09	0.513153	1.6428e+08	1.17979e+08	1.16824e+08	1.26309e+08	1.11181e+08	1.49061e+08	1.16057e+08	1.04291e+08	1.13361e+08	7.65339e+07	1.0537e+08	1.39878e+08	1.42717e+08	9.90417e+07	1.2537e+08	173795348	1.24403e+08	1.0947e+08	1.13476e+08	1.63511e+08	1.11391e+08	1.43087e+08	1.28018e+08	1.01026e+08	1.07633e+08	1.12858e+08	1.17679e+08	8.91653e+07	1.24935e+08	1.18097e+08	1.18347e+08	1.3641e+08	1.32389e+08	1.30774e+08	1.38037e+08	1.00678e+08	1.37789e+08	8.975e+07	1.39367e+08	1.73182e+08	169582489	1.3899e+08	1.83653e+08	1.38069e+08
Sphingomyelin	SM(d41:1)-SM(d41:1)	HMDB0012105	Sphingolipid Metabolism	0.000260518	0.604118	4.06756e+07	3.11107e+07	4.10829e+07	2.93159e+07	19806376	4.49984e+07	2.59539e+07	1.83983e+07	3.39897e+07	1.43682e+07	2.32315e+07	1.70147e+07	2.70754e+07	1.97616e+07	4.29458e+07	3.73224e+07	3.21176e+07	2.72726e+07	1.43789e+07	4.13963e+07	2.6835e+07	4.81872e+07	6.67237e+07	2.1913e+07	3.24831e+07	4.41652e+07	7.09317e+07	2.00036e+07	1.94339e+07	3.17014e+07	3.7011e+07	4.15947e+07	4.34997e+07	3.74491e+07	3.07316e+07	2.02725e+07	3.69923e+07	1.47127e+07	3.76084e+07	3.25949e+07	3.71983e+07	4.84454e+07	4.67724e+07	6.09427e+07
Sphingomyelin	SM(d42:1)-SM(d42:1)	HMDB0011697	Sphingolipid Metabolism	5.16992e-05	0.615182	1.63863e+08	1.26422e+08	1.66012e+08	9.70013e+07	8.09546e+07	1.62043e+08	1.02142e+08	8.05586e+07	1.12709e+08	5.63986e+07	8.05248e+07	8.09425e+07	8.50561e+07	9.21964e+07	1.5465e+08	1.30627e+08	1.09471e+08	1.035e+08	6.81529e+07	1.71484e+08	1.0399e+08	1.41985e+08	1.84532e+08	9.91911e+07	1.18336e+08	1.43121e+08	2.01721e+08	6.66298e+07	8.55376e+07	1.14545e+08	1.34854e+08	148015222	1.36466e+08	1.32476e+08	1.17431e+08	8.95085e+07	124948983	5.64112e+07	1.52376e+08	1.43213e+08	1.37477e+08	2.23477e+08	2.25381e+08	2.24895e+08
Sphingomyelin	SM(d36:2)-SM(d36:2)	HMDB0012101	Sphingolipid Metabolism	5.33132e-05	0.658641	1.16548e+08	9.58379e+07	8.88334e+07	1.49112e+08	1.14681e+08	1.46416e+08	8.61033e+07	8.35412e+07	116961516	939481	8.769e+07	7.89495e+07	1.4993e+08	5.49004e+07	1.94916e+08	1.34437e+08	1.45883e+08	1.003e+08	8.69001e+07	1.98869e+08	8.33464e+07	2.43885e+08	2.98311e+08	9.82219e+07	1.07254e+08	155115826	1.42714e+08	7.21819e+07	8.01462e+07	1.10156e+08	9.73019e+07	1.07172e+08	181641780	1.69343e+08	1.23048e+08	1.17202e+08	1.91882e+08	4.74277e+07	1.87243e+08	1.85789e+08	1.90062e+08	1.43258e+08	1.82309e+08	1.85484e+08
Steroid	5alpha-Pregnan-3alpha,20beta-diol disulfate	HMDB0240582	Pregnane steroid metabolism	1.35051e-05	-0.973337	2.91932e+06	8.85606e+06	1.50459e+07	1.87146e+06	6.73522e+06	6.1774e+06	5.80398e+06	8.13907e+06	1.84348e+07	1.29899e+07	8.01088e+06	5.0706e+06	1.2139e+06	3.25119e+06	9.20161e+06	7.43588e+06	2.78645e+06	3.36314e+06	7.36871e+06	8.54013e+06	2.98785e+06	5.98258e+06	9.42114e+06	6.48219e+06	1.12358e+07	6.07131e+06	1.63675e+07	3.53243e+06	648318	9.08912e+06	8.63105e+06	2.00538e+07	3.07359e+06	1.5829e+06	1.46178e+06	553895	9.6858e+06	5.4911e+06	2.11497e+06	1.22447e+06	3.34039e+06	939190	2.71759e+06	1.98673e+06
Steroid	7alpha-Hydroxy-3-oxo-4-cholestenoate	HMDB0012458	[map00120 Primary bile acid biosynthesis]	0.00473385	0.404163	5.0704e+06	3.25775e+06	2.70299e+06	7.90538e+06	4.55281e+06	4.84802e+06	2.24519e+06	1.19529e+06	3.68068e+06	6.38353e+06	2.27138e+06	1.48036e+06	6.14213e+06	1.63331e+06	7.11322e+06	2.70491e+06	4.34279e+06	2.26666e+06	2.22958e+06	2.45137e+06	3.14696e+06	4.12225e+06	3.79282e+06	1.97176e+06	5.68649e+06	2.28659e+06	2.61012e+06	817715	1.94264e+06	3.17018e+06	3.83207e+06	1.29019e+06	3.23504e+06	6.87847e+06	9.20896e+06	3.94767e+06	2.75549e+06	1.36462e+06	3.91913e+06	5.61576e+06	5.98889e+06	1.60916e+06	6.06719e+06	1.90876e+06
Steroid	Cholesterol	HMDB0000067	map00100 Steroid biosynthesis	0.0101992	0.466938	1.98823e+06	2.50825e+06	4.27203e+06	3.47451e+06	1.84449e+06	2.99576e+06	806582	1.1058e+06	2.68792e+06	706692	1.5231e+06	1.76355e+06	752316	1.13547e+06	3.81653e+06	2.69652e+06	3.16002e+06	2.29555e+06	1.38856e+06	3.43438e+06	1.45535e+06	9.10057e+06	8.70736e+06	1.11943e+06	2.66825e+06	1.61758e+06	3.52764e+06	1.73893e+06	1.45706e+06	3.38527e+06	1.95587e+06	2.60669e+06	2.97912e+06	1.9983e+06	2.45069e+06	1.27655e+06	4.03407e+06	706228	4.03226e+06	2.09672e+06	3.39309e+06	3.11341e+06	4.23414e+06	3.08803e+06
Steroid	5alpha-Pregnan-3beta,20beta-diol monosulfate(3)		Pregnane steroid metabolism	0.0161951	0.484618	614997	625377	1.26578e+06	590138	850935	726820	456538	831101	1.15937e+06	1.934e+06	712842	322705	534107	312753	2.57855e+06	689325	710179	537912	845078	901597	364616	748584	1.63445e+06	739163	1.22481e+06	873400	1.34023e+06	258678	269863	833830	654842	1.86196e+06	1.54448e+06	839858	725036	327398	1.25245e+06	272768	1.28964e+06	485812	998516	961886	1.19127e+06	478390
Steroid	Steroid-C21H34O3 monosulfate	IPT-NM026	[Steroid metabolism]	0.000140737	0.587685	480263	315129	804480	861636	870599	573060	453855	712091	374766	1.15707e+06	1.24727e+06	432571	297480	304164	1.3883e+06	651289	365595	447308	550735	759751	428966	508471	1.95707e+06	767383	1.55421e+06	565379	1.53535e+06	162119	254195	866158	280941	392003	567580	457287	596388	387831	1.53947e+06	218602	837995	782035	751685	717121	1.47883e+06	468207
Steroid	Pregnane steroid sulfate (2)		progesterone metabolism	0.0294748	0.643972	119793	52811.4	66907.1	45357.7	17716.3	24556	25962.5	75305.1	67515	92473.3	25956.5	32177.3	34519.2	16059.2	114352	118308	46039.5	23392.1	6483.38	67101.8	45712.1	36794.1	39185.8	28373.2	39564.1	78733.9	166613	24428.2	39032.1	51101.4	58639.9	860581	57300.3	79480.6	94422.4	32510.8	36448.7	9503.97	128636	71745.5	82542.1	144219	185771	86549.8
Steroid	Cholesterol sulfate	HMDB0000653	[map00140 Steroid hormone biosynthesis]	0.0201416	0.706522	1.05222e+07	9.64935e+06	1.44465e+07	1.29515e+07	7.33534e+06	1.78952e+07	7.7902e+06	8.56292e+06	8.81058e+06	2.34801e+07	8.05156e+06	6.672e+06	5.93574e+06	6.16981e+06	1.66148e+07	1.18701e+07	1.05634e+07	9.58263e+06	7.74329e+06	2.05939e+07	7.56009e+06	7.75819e+06	1.18678e+07	7.7988e+06	8.15061e+06	1.11979e+07	1.69786e+07	7.25253e+06	7.00459e+06	1.23893e+07	1.01503e+07	2.99674e+07	1.84987e+07	8.61671e+06	9.77202e+06	8.6192e+06	8.09813e+06	6.80871e+06	1.56528e+07	1.11609e+07	1.35986e+07	1.20807e+07	1.59191e+07	1.84747e+07
Steroid	5alpha-Pregnan-3beta,20beta-diol disulfate	HMDB0240581	Pregnane steroid metabolism	0.000405985	0.784556	1.35646e+07	1.13103e+07	1.81975e+07	1.77741e+07	1.15188e+07	1.12678e+07	4.81278e+06	5.5828e+06	9.30329e+06	3.45496e+07	1.03537e+07	5.8864e+06	34622704	3.27833e+06	2.85511e+07	1.1904e+07	1.60988e+07	5.64664e+06	1.30322e+07	8.4655e+06	5.53599e+06	6.45694e+06	1.06943e+07	9.72075e+06	9.56129e+06	2.01536e+07	7.33765e+06	2.20012e+06	4.66549e+06	8.43092e+06	5.18472e+06	5.19355e+07	3.71186e+07	6.65977e+06	6.35299e+06	7.50162e+06	7.91801e+06	2.5324e+06	1.98143e+07	1.50858e+07	1.1455e+07	1.67902e+07	3.51028e+07	8.44761e+06
Steroid	Pregnane-diol disulfate	IPT-NM027	[Pregnane steroid metabolism, Sulfated]	2.47848e-06	0.802075	3.99606e+06	4.04577e+06	7.8526e+06	4.5401e+06	2.614e+06	3.64182e+06	2.47864e+06	5.17541e+06	6.6943e+06	8.63078e+06	2.8237e+06	1.70652e+06	4.20649e+06	1.43686e+06	8.78198e+06	5.85375e+06	3.98512e+06	1.70463e+06	2.62821e+06	3.92414e+06	2.51551e+06	4.02728e+06	3.29578e+06	1.9415e+06	4.80692e+06	4.21811e+06	7.43915e+06	1.62694e+06	1.0357e+06	3.46675e+06	4.22682e+06	1.1772e+07	5.95325e+06	4.48848e+06	4.41737e+06	1.05384e+06	2.90075e+06	793641	6.16375e+06	7.35819e+06	5.66137e+06	5.05943e+06	1.29405e+07	3.54261e+06
Steroid	17a or 21-Hydroxypregnenolone disulfate	IPT-NM024	Pregnane steroid metabolism	3.8048e-06	0.900573	1.21351e+07	1.09285e+07	1.59155e+07	3.60782e+06	4.24344e+06	9.86143e+06	8.76835e+06	7.48319e+06	8.49367e+06	8.47925e+06	7.08616e+06	5.32523e+06	1.13438e+06	4.48223e+06	1.29882e+07	1.39392e+07	4.51346e+06	6.36448e+06	253560	9.9735e+06	6.84208e+06	5.99786e+06	7.71769e+06	6.83261e+06	9.91126e+06	6.03164e+06	1.54966e+07	5.93509e+06	5.60569e+06	9.36728e+06	8.86063e+06	2.17199e+07	8.40028e+06	9.53424e+06	1.37029e+07	5.647e+06	4.97055e+06	2.52502e+06	1.92964e+07	2.34255e+07	1.35292e+07	6.30023e+06	2.66181e+07	8.88673e+06
Steroid	Cortisol	HMDB0000063	[map00140 Steroid hormone biosynthesis]	1.27509e-10	1.01316	1.7329e+06	1.89344e+06	2.29105e+06	2.46294e+06	2.03123e+06	3.01337e+06	1.75482e+06	1.39972e+06	2.59497e+06	4.48008e+06	2.20575e+06	1.43681e+06	7.49118e+06	1.76731e+06	3.87729e+06	1.4173e+06	2.90447e+06	1.40127e+06	1.30838e+06	2.16366e+06	2.51725e+06	3.04368e+06	1.80197e+06	1.83133e+06	3.54419e+06	2.37506e+06	2.06155e+06	981810	1.65584e+06	1.90269e+06	2.03572e+06	2.14533e+06	4.63513e+06	3.02255e+06	4.20023e+06	1.97329e+06	2.00562e+06	1.47639e+06	5.76137e+06	4.64941e+06	4.62612e+06	6.08723e+06	6.58473e+06	4.63165e+06
Steroid	5alpha-Pregnan-3beta,20beta-diol monosulfate(1)	HMDB0240579	Pregnane steroid metabolism	1.83714e-05	1.01945	319870	321480	391702	484565	312874	362003	189777	208428	273891	926228	189306	95228.5	924598	118437	1.49133e+06	276822	265767	225027	196893	279996	198593	305422	519076	472794	411979	353029	189516	67777.6	184202	366386	264433	2.60823e+06	840103	295651	365953	231363	285820	156177	1.0639e+06	339837	465958	1.00859e+06	953506	450013
Steroid	Pregnane steroid sulfate (3)		progesterone metabolism	6.5079e-05	1.05023	1.98535e+06	905570	1.85411e+06	1.20829e+06	966361	1.03912e+06	508799	623752	1.0167e+06	2.69626e+06	1.59309e+06	499518	3.80049e+06	342735	2.2673e+06	817013	1.00904e+06	807462	824938	1.08037e+06	695159	679034	3.38836e+06	1.33208e+06	2.08049e+06	1.32425e+06	1.64139e+06	347083	393348	1.22389e+06	982304	2.83977e+06	2.33619e+06	798048	625719	1.6325e+06	1.67058e+06	310348	2.80363e+06	1.04143e+06	2.21151e+06	1.44663e+06	3.12364e+06	1.00139e+06
Steroid	5alpha-Pregnan-3beta,20beta-diol monosulfate(2)		Pregnane steroid metabolism	1.14809e-07	1.26377	2.69984e+06	661327	1.69347e+06	1.47547e+06	1.05635e+06	1.36225e+06	413932	291585	803641	2.26439e+06	1.08837e+06	376291	3.77521e+06	273074	2.30668e+06	955336	1.12512e+06	886529	842225	840647	792727	817794	1.07637e+06	1.21652e+06	1.44969e+06	1.2537e+06	478358	179407	440394	813011	682430	796173	2.60469e+06	994960	788150	2.57883e+06	601633	299341	3.87201e+06	1.48064e+06	2.2186e+06	1.01573e+06	3.72612e+06	2.04085e+06
Steroid	16a-hydroxy DHEA 3-sulfate	HMDB0062544	[Androgen steroid metabolism, Sulfated]	1.81853e-08	1.42593	2.61168e+06	759478	1.08428e+06	482479	424523	773777	879539	1.14037e+06	617306	982907	554242	759353	253768	457937	1.38271e+06	3.76619e+06	562390	785391	74913.7	889151	1.2091e+06	365000	1.0474e+06	550295	628017	1.51915e+06	1.97753e+06	623803	1.0889e+06	886968	842028	4.55513e+06	629031	1.64417e+06	2.14105e+06	968662	687554	296560	2.96514e+06	4.08509e+06	3.37057e+06	2.25129e+06	3.23797e+06	2.27288e+06
Triacylglycerol	TG(56:7)-TG(16:0/18:1/22:6)	HMDB0044135	Triglyceride metabolism	4.61027e-07	-1.23045	1.16085e+07	2.93714e+07	3.77514e+07	1.42835e+07	3.62562e+07	2.08488e+07	2.91885e+07	1.71451e+07	4.60179e+07	1.00979e+06	3.50533e+07	1.34959e+07	8.48432e+06	1.51473e+07	1.99525e+07	4.42613e+07	1.12146e+07	1.79262e+07	1.76933e+07	6.03528e+07	4.7097e+06	4.86184e+07	5.90223e+07	1.96482e+07	2.38608e+07	3.08606e+07	5.1931e+07	6.32457e+06	7.58427e+06	2.13657e+07	3.29515e+07	2.76588e+07	9.60502e+06	1.94698e+07	6.22945e+06	8.4377e+06	113374738	1.33821e+07	2.09825e+06	1.62478e+07	9.54996e+06	2.52851e+07	7.41607e+06	1.28942e+07
Triacylglycerol	TG(45:0)-TG(15:0/14:0/16:0)	HMDB0042961	Triglyceride metabolism	0.0429594	-1.00153	2.5158e+07	2.28412e+07	3.44003e+07	3.973e+07	3.5375e+07	3.44815e+07	3.01202e+07	2.93031e+07	3.50366e+07	5.26302e+07	2.59414e+07	3.01361e+07	2.742e+07	3.31003e+07	4.76457e+07	4.44095e+07	3.98306e+07	6.69019e+07	4.3852e+07	5.5138e+07	3.50455e+07	3.55034e+07	3.53182e+07	2.87038e+07	2.84467e+07	3.46934e+07	5.56563e+07	3.86014e+07	5.05178e+07	7.93696e+08	3.93568e+07	3.46314e+07	3.52521e+07	2.80357e+07	3.26966e+07	4.14939e+07	3.1092e+07	3.9068e+07	2.73598e+07	3.65389e+07	4.58031e+07	3.32168e+07	2.91382e+07	3.14415e+07
Triacylglycerol	TG(46:0)-TG(16:0/14:0/16:0)	HMDB0010411	Triglyceride metabolism	0.0457364	-0.842803	5.59375e+07	4.19437e+07	5.97747e+07	6.62317e+07	6.79835e+07	7.22551e+07	6.76344e+07	5.48116e+07	7.19919e+07	1.03655e+08	6.19288e+07	6.01195e+07	6.53889e+07	1.75803e+08	9.83509e+07	8.61772e+07	8.11475e+07	1.24318e+08	7.93385e+07	1.04579e+08	6.99163e+07	1.02685e+08	6.78312e+07	64651833	5.85546e+07	7.14536e+07	1.04389e+08	7.77767e+07	9.63355e+07	1421737066	8.55755e+07	7.4639e+07	7.2487e+07	5.84329e+07	6.0705e+07	8.54313e+07	7.27662e+07	8.74932e+07	7.17694e+07	7.24245e+07	8.70966e+07	6.89703e+07	6.88861e+07	6.90071e+07
Triacylglycerol	TG(48:0)-TG(16:0/16:0/16:0)	HMDB0005356	map00561 Glycerolipid metabolism	0.0119407	-0.432361	3.83393e+08	7.72905e+07	9.07631e+07	1.08325e+08	206260924	2.80238e+08	3.46108e+08	207368536	2.01362e+08	4.20527e+08	267970975	2.76803e+08	3.61464e+08	1355724837	3.50056e+08	2.70948e+08	3.38855e+08	3.39853e+08	287409412	2.67151e+08	2.55472e+08	3.16976e+08	2.517e+08	204176008	2.35277e+08	3.03661e+08	3.33126e+08	2.57808e+08	2.77746e+08	1487583873	3.10552e+08	2.90411e+08	2.65827e+08	2.97727e+08	2.86373e+08	2.92873e+08	3.13953e+08	3.1052e+08	255961465	249143550	2.86768e+08	3.08397e+08	3.21001e+08	3.29875e+08
Triacylglycerol	TG(54:4)-TG(18:0/18:2/18:2)	HMDB0005411	map00561 Glycerolipid metabolism	0.0257904	-0.430631	6.0453e+07	7.05519e+07	5.64383e+07	8.05644e+07	8.2954e+07	6.82631e+07	8.18164e+07	62083885	7.11616e+07	5.50411e+07	7.39326e+07	6.16446e+07	8.3307e+07	4.88985e+08	7.96242e+07	7.25134e+07	8.20885e+07	6.77499e+07	6.43014e+07	7.80878e+07	5.07092e+07	9.30659e+07	1.72916e+08	6.30301e+07	6.24723e+07	7.23993e+07	7.63628e+07	6.89098e+07	7.41096e+07	2.63856e+08	6.36115e+07	6.85181e+07	7.49856e+07	8.05824e+07	6.36173e+07	6.90612e+07	1.01491e+08	5.30883e+07	7.27583e+07	9.4046e+07	9.66144e+07	1.17471e+08	9.70327e+07	9.5061e+07
Triacylglycerol	TG(54:6)-TG(18:2/18:2/18:2)	HMDB0005474	Triglyceride metabolism	0.00483639	-0.413782	8.01619e+07	8.97145e+07	8.19736e+07	9.75281e+07	9.90908e+07	1.04838e+08	1.10761e+08	7.86961e+07	9.94906e+07	7.70559e+07	1.03711e+08	7.78614e+07	8.67213e+07	2.60996e+08	1.13428e+08	1.05055e+08	1.04163e+08	8.66626e+07	8.52653e+07	1.2249e+08	7.07569e+07	1.1096e+08	3.4191e+08	7.73793e+07	9.01351e+07	9.92629e+07	1.3402e+08	9.3156e+07	8.91339e+07	2.09929e+08	9.00189e+07	90796835	9.79462e+07	1.15289e+08	8.84926e+07	9.70306e+07	1.29975e+08	7.32247e+07	6.73953e+07	9.67247e+07	1.11247e+08	1.38185e+08	111494626	1.08686e+08
Triacylglycerol	TG(52:0)-TG(18:0/16:0/18:0)	HMDB0044722	Triglyceride metabolism	0.000673442	-0.352459	9.44728e+08	1.03227e+08	1.00077e+08	1.13533e+08	3.9443e+08	563729592	850210301	4.46955e+08	3.93014e+08	9.19277e+08	613647584	651013245	779977894	7.15416e+08	6.25336e+08	5.84682e+08	569879207	6.83769e+08	6.08025e+08	4.81519e+08	5.60553e+08	593416817	5.11221e+08	4.81974e+08	5.65622e+08	6.47219e+08	6.10427e+08	5.78453e+08	4.8015e+08	8.10489e+08	726108687	6.1513e+08	4.99933e+08	6.9952e+08	6.32438e+08	6.41914e+08	6.24128e+08	6.96225e+08	5.44115e+08	427381754	5.98943e+08	6.13525e+08	6.42675e+08	6.58472e+08
Triacylglycerol	TG(50:0)-TG(18:0/16:0/16:0)	HMDB0108576	Triglyceride metabolism	0.00088616	-0.342519	9.35549e+08	129949587	8.99852e+07	1.31316e+08	4.34103e+08	5.80913e+08	8.81097e+08	5.21591e+08	4.32699e+08	8.90337e+08	6.44756e+08	7.27117e+08	9.15805e+08	8.7861e+08	6.32267e+08	6.9154e+08	5.66114e+08	6.00943e+08	7.58254e+08	5.61235e+08	5.28423e+08	7.17722e+08	4.93307e+08	517407389	5.192e+08	622214284	6.07389e+08	6.64024e+08	5.60016e+08	1077430607	6.72285e+08	7.12197e+08	4.92958e+08	5.93622e+08	5.60379e+08	6.21465e+08	720651972	6.43113e+08	5.77447e+08	4.87746e+08	6.74181e+08	6.19654e+08	7.01775e+08	6.43009e+08
Triacylglycerol	TG(54:0)-TG(18:0/18:0/18:0)	HMDB0005393	map00561 Glycerolipid metabolism	0.00869342	-0.271509	3.74949e+08	5.78407e+07	5.88332e+07	6.39152e+07	1.85714e+08	2.27294e+08	3.34672e+08	1.8204e+08	1.70434e+08	3.74913e+08	2.32824e+08	2.56974e+08	3.17319e+08	2.65442e+08	302822099	2.44158e+08	2.77627e+08	293887096	2.48076e+08	2.20683e+08	2.37593e+08	2.64722e+08	229874122	2.05814e+08	2.38837e+08	2.9009e+08	2.6897e+08	2.62029e+08	2.12282e+08	549444078	3.10593e+08	2.72524e+08	2.47138e+08	2.70347e+08	2.47395e+08	2.74994e+08	2.75742e+08	3.29017e+08	2.62639e+08	2.03232e+08	2.67897e+08	2.57716e+08	290787041	3.22388e+08
Triacylglycerol	TG(56:0)-TG(16:0/16:0/24:0)	HMDB0043889	Triglyceride metabolism	0.00955917	0.774981	2.12493e+07	1.73474e+07	1.65147e+07	2.18025e+07	2.22837e+07	3.01654e+07	2.02085e+07	1.92164e+07	2.21863e+07	3.73873e+07	1.82507e+07	1.79554e+07	2.41077e+07	2.50225e+07	6.18307e+07	2.29628e+07	3.59195e+07	3.92002e+07	2.1276e+07	3.55482e+07	3.9751e+07	2.63762e+07	2.0024e+07	1.99206e+07	2.30083e+07	2.82824e+07	3.58209e+07	3.27121e+07	2.94831e+07	3.43109e+08	2.38053e+07	2.69295e+07	5.39675e+07	2.19684e+07	3.1613e+07	2.70533e+07	2.82198e+07	2.39972e+07	6.41863e+07	7.70186e+07	4.52695e+07	4.47735e+07	5.37024e+07	9.06678e+07
Unannotated	M1X-RT319MZ202			9.04807e-09	-1.66296	4.87472e+06	3.6566e+06	5.76759e+06	5.20956e+06	3.15505e+06	8.27653e+06	4.88292e+06	4.64553e+06	8.33334e+06	8.46251e+06	1.23726e+07	9.95233e+06	882482	1.21061e+06	5.77537e+06	7.18382e+06	5.80854e+06	2.94056e+06	1.07233e+07	8.05822e+06	3.43358e+06	6.98051e+06	6.39942e+06	5.72543e+06	389505	2.87167e+06	7.6355e+06	6.34324e+06	7.34885e+06	6.86588e+06	6.31071e+06	7.52287e+06	8.62303e+06	8.60979e+06	8.46098e+06	230482	385471	5.45233e+06	7.60176e+06	7.72605e+06	4.04204e+06	5.46963e+06	4.89961e+06	5.39596e+06
Unannotated	M1X-RT183MZ304			1.19283e-15	-1.29145	1.33886e+07	1.08716e+07	7.80611e+06	8.12561e+06	7.70039e+06	7.12749e+06	6.10523e+06	8.65222e+06	8.96847e+06	1.11971e+07	1.02442e+07	9.0158e+06	9.71032e+06	1.08693e+07	4.20368e+06	3.81577e+06	3.78174e+06	3.37034e+06	4.09409e+06	4.62059e+06	4.07314e+06	6.97321e+06	8.80934e+06	7.73135e+06	6.01874e+06	3.27788e+06	2.56349e+06	2.92341e+06	3.9232e+06	4.80397e+06	3.53425e+06	3.41811e+06	3.33288e+06	4.65497e+06	4.55125e+06	6.89343e+06	9.04279e+06	5.03773e+06	3.24714e+06	2.83461e+06	3.25596e+06	3.80459e+06	2.74167e+06	3.04384e+06
Unannotated	M3X-RT400MZ221			7.27768e-06	-0.767414	1.98043e+06	2.93098e+06	1.2351e+06	3357984	1.30477e+06	3.21127e+06	3.76423e+06	1.47256e+06	1.37972e+06	1.0899e+06	3.2273e+06	4.75366e+06	761418	1.03313e+06	2.79426e+06	4.55101e+06	2.39016e+06	3.66774e+06	4.8583e+06	5.61413e+06	3.25117e+06	3.79933e+06	4.31821e+06	4.1314e+06	1.52822e+06	2.84773e+06	4.79938e+06	3.37914e+06	3.36195e+06	3.84134e+06	3.40288e+06	5.46626e+06	3.5815e+06	4.22864e+06	1.6517e+06	3.96992e+06	4.24378e+06	3.8888e+06	2.58936e+06	2.77852e+06	3.28459e+06	1.89924e+06	2.02358e+06	3.24247e+06
Unannotated	M1X-RT81MZ278			0.0332517	-0.69532	6.68458e+06	6.40163e+06	5.68295e+06	1.1677e+06	5.2789e+06	1.49533e+06	5.64945e+06	5.95534e+06	7.63569e+06	4.16494e+06	2.15722e+06	1.37217e+06	665548	4.48987e+06	6.02874e+06	2.51086e+06	2.77879e+06	2.60793e+06	2.36996e+06	3.97531e+06	1.50873e+06	1.09151e+06	2.60683e+06	3.12329e+06	1.16345e+07	2.39912e+06	2.49273e+06	6.79075e+06	2.29769e+06	780980	3.09502e+06	1.86243e+06	1.57133e+06	5.76293e+06	1.55052e+06	5.68148e+06	6.68416e+06	2.61324e+07	8.10658e+06	2.93584e+06	682190	2.47196e+06	6.35908e+06	4.62073e+06
Unannotated	M3X-RT406MZ238			3.01767e-07	-0.676623	2.90717e+07	5.15012e+07	2.46894e+07	4.79523e+07	2.4026e+07	4.22433e+07	4.96429e+07	3.41419e+07	2.22906e+07	2.01128e+07	5.01301e+07	9.51425e+07	1.72903e+07	2.5809e+07	5.85873e+07	4.95971e+07	8.54356e+07	5.80114e+07	3.46018e+07	4.7789e+07	4.97062e+07	5.34653e+07	4.45303e+07	4.78711e+07	2.12445e+07	4.73362e+07	6.05051e+07	5.13787e+07	4.75965e+07	5.04042e+07	4.6715e+07	4.05188e+07	7.06612e+07	6.10705e+07	4.51604e+07	6.32259e+07	6.87087e+07	5.13569e+07	4.06434e+07	5.39933e+07	6.24668e+07	3.73776e+07	4.00599e+07	5.14425e+07
Unannotated	M1X-RT95MZ162			0.0281345	-0.674815	1.29489e+07	3.98483e+06	488634	3.37658e+06	3.95968e+06	1.87656e+07	4.81825e+07	9.28733e+06	1.43964e+06	4.51448e+07	6.90563e+06	1.83266e+07	3.79408e+06	5.65802e+06	492290	3.43626e+07	4.18281e+06	1.28558e+07	1.20325e+07	3.27818e+07	1.14116e+06	1.36404e+07	1.75474e+07	4.47526e+06	9.04622e+06	3.98268e+07	7.1607e+06	2.73517e+07	8.01721e+07	3.39395e+07	1.12397e+07	2.49803e+06	8.36695e+06	1.04953e+07	1.8692e+07	6.45689e+06	2.728e+06	5.85293e+06	5.89954e+06	3.67113e+07	1.54111e+07	5.99677e+06	1.93438e+07	1.469e+07
Unannotated	M1X-RT286MZ194			6.3764e-05	-0.626644	4.41129e+06	5.66971e+06	3.90524e+06	5.80423e+06	3.26377e+06	3.25831e+06	2.26578e+06	2.53792e+06	3.96842e+06	3.44597e+06	4.83271e+06	3.10004e+06	6.50801e+06	4.81145e+06	3.90577e+06	3.68895e+06	6.43934e+06	3.65791e+06	5.87961e+06	7.09619e+06	3.80582e+06	3.06291e+06	3.25778e+06	4.26445e+06	4.09216e+06	2.75237e+06	3.1245e+06	1.45947e+06	2.28793e+06	2.24159e+06	4.19437e+06	2.43613e+06	3.94565e+06	2.48723e+06	3.35708e+06	4.05669e+06	3.62373e+06	3.1716e+06	3.55419e+06	2.66737e+06	7.87439e+06	400160	1.77507e+06	1.5044e+06
Unannotated	M1X-RT76MZ162			0.028541	-0.482355	2.6501e+06	979618	656169	3.06508e+06	1.24644e+06	2.6204e+06	7.82588e+06	2.44884e+06	342691	4.85621e+06	1.79447e+06	2.93568e+06	962490	960169	1.60052e+06	7.64024e+06	733461	3.3904e+06	2.76806e+06	6.01516e+06	452740	2.87718e+06	4.07389e+06	1.91605e+06	2.21929e+06	5.97463e+06	1.3402e+06	4.35783e+06	9.92507e+06	5.84735e+06	2.60395e+06	1.59523e+06	2.09339e+06	1.91314e+06	2.83954e+06	2.07171e+06	1.34119e+06	1.47789e+06	1.26582e+06	4.62379e+06	3.48875e+06	952395	3.84668e+06	2.10746e+06
Unannotated	M1X-RT250MZ172			9.06525e-12	-0.475155	6.97941e+06	5.40631e+06	6.23947e+06	7.4697e+06	7.67977e+06	7.96376e+06	5.66968e+06	5.622e+06	5.97215e+06	7.78871e+06	7.6414e+06	8.0924e+06	8.06923e+06	6.14152e+06	6.10225e+06	5.47578e+06	6.5039e+06	5.49749e+06	5.49498e+06	5.58637e+06	5.20024e+06	5.62879e+06	5.68715e+06	6.98628e+06	7.77378e+06	6.21841e+06	7.26166e+06	6.11223e+06	5.3737e+06	5.27965e+06	5.50576e+06	5.0645e+06	5.50517e+06	5.52109e+06	7.16508e+06	7.38418e+06	5.74932e+06	4.83116e+06	5.69031e+06	6.75989e+06	5.88889e+06	5.13383e+06	4.95048e+06	5.48371e+06
Unannotated	M3X-RT399MZ269			6.50563e-06	-0.460629	2.20708e+07	1.56684e+07	9.51751e+06	8.97869e+06	1.7978e+07	9.96485e+06	1.0172e+07	1.49646e+07	1.84874e+07	8.6584e+06	1.58748e+07	16923006	9.08775e+06	1.10811e+07	1.25353e+07	2.01031e+07	1.74657e+07	1.31681e+07	1.74361e+07	1.67455e+07	8.40331e+06	1.93069e+07	1.28115e+07	1.76555e+07	1.49236e+07	9.81574e+06	1.20527e+07	1.05212e+07	1.50286e+07	1.77382e+07	1.22856e+07	1.57777e+07	1.62244e+07	1.72261e+07	7.30195e+06	9.95143e+06	1.19778e+07	1.65066e+07	8.33305e+06	9.97735e+06	8.46538e+06	1.21799e+07	6.33715e+06	1.47956e+07
Unannotated	M1X-RT187MZ132			3.97888e-06	-0.436397	1.2546e+07	6.0424e+06	7.92633e+06	5.87041e+06	7.18023e+06	9.7959e+06	8.82979e+06	1.17549e+07	8.77398e+06	1.19751e+07	7.78036e+06	9.65744e+06	5.03746e+06	5.40509e+06	1.00235e+07	8.58888e+06	1.05694e+07	8.33278e+06	8.16854e+06	5.57624e+06	5.61609e+06	9.73528e+06	9.42038e+06	8.42625e+06	9.34489e+06	8.24186e+06	1.13033e+07	5.51848e+06	8.96337e+06	1.0451e+07	8.93763e+06	9.42456e+06	6.53831e+06	7.56917e+06	5.2237e+06	7.40521e+06	12774897	1.15241e+07	6.69285e+06	7.79693e+06	6.57251e+06	3.6477e+06	6.00773e+06	8.98028e+06
Unannotated	M3X-RT399MZ125			7.24363e-07	-0.414956	2.99549e+06	2.25165e+06	1.48131e+06	1.71136e+06	2.15484e+06	1.61992e+06	1.74846e+06	2.56554e+06	2.20444e+06	1.95327e+06	2.56628e+06	2.45539e+06	1.49407e+06	1.67121e+06	1.92748e+06	2.63564e+06	1.84251e+06	2.45701e+06	1.66908e+06	2.47977e+06	2.03204e+06	2.70407e+06	2.03971e+06	2.37531e+06	1.85937e+06	1.72161e+06	2.27332e+06	2.11487e+06	1.76127e+06	2.64127e+06	2.18549e+06	2.44058e+06	3.38682e+06	2.76688e+06	1.16149e+06	1.65789e+06	2.23754e+06	1.88921e+06	1.36238e+06	1.60692e+06	1.65761e+06	2.35856e+06	1.46775e+06	2.13775e+06
Unannotated	M1X-RT136MZ120			2.27358e-10	-0.403875	3075757429	2369128407	2550639568	2639892120	2310366707	2733165526	2751729137	3022210744	2681509218	3086922371	2350911667	3565528638	2623044394	2986181277	2660402568	2567896116	3813311889	2881608358	2693647977	3093533381	2152473248	3091827355	3728283653	2831742040	3721945095	2482652681	3263352622	1888143482	2685910050	2695766554	2701110460	2470694251	1949023155	1835681757	2152158592	3072609000	2999262411	3134154098	2483628621	2837476276	2346651615	1293706279	1875896966	2356941702
Unannotated	M3X-RT443MZ146			6.58718e-10	-0.343484	2.1461e+06	2.38119e+06	2.04219e+06	2.27113e+06	1.60301e+06	1.65348e+06	2.3777e+06	2.08395e+06	2.0026e+06	2.1473e+06	2.07879e+06	1.78999e+06	2.68237e+06	2.67267e+06	2.29136e+06	3.29214e+06	1.94654e+06	2.25655e+06	1940830	2.35497e+06	1.65591e+06	2.38611e+06	2.45568e+06	2.63984e+06	2.14913e+06	1.63446e+06	2.5376e+06	2.79797e+06	2.81465e+06	2.178e+06	2.37715e+06	2.8735e+06	1.78715e+06	2.79615e+06	1.94307e+06	2.59077e+06	2.00043e+06	2.46883e+06	1.63136e+06	2.1013e+06	1.95515e+06	1.39742e+06	1.84974e+06	2.0994e+06
Unannotated	M1X-RT73MZ182			1.89319e-07	-0.321256	2185123729	1469266081	1477462531	1854935227	1396145163	1664536757	1957120066	2034852294	1838052909	2015733834	1571520407	2456942063	1483679606	2231035578	1860888909	1663424343	2443485351	2191531319	1840513560	1954488457	1405198864	2111110626	2168554103	1740891352	2277153719	1976845261	2392739985	1396929287	1696366775	1852590172	2165879443	1832356473	1420627703	1333122573	1572412945	1903322123	2755518373	2572190304	1592399655	2007704633	1518841098	1069278123	1277604825	1423525166
Unannotated	M2X-RT36MZ269			0.00027369	-0.318803	3.67548e+07	2.64968e+07	1.91489e+07	1.41321e+07	2.84228e+07	1.88927e+07	1.44072e+07	3.09753e+07	2.59244e+07	1.66263e+07	2.47381e+07	2.82233e+07	2.02759e+07	1.46277e+07	1.39651e+07	2.64129e+07	1.77865e+07	2.36058e+07	2.52883e+07	2.03493e+07	1.73392e+07	24245925	1.96282e+07	2.94414e+07	1.91336e+07	1.6743e+07	2.11746e+07	1.79451e+07	1.53183e+07	2.23778e+07	2.13361e+07	1.71144e+07	3.12782e+07	2.39167e+07	1.32013e+07	1.94136e+07	2.31979e+07	2.00184e+07	1.23317e+07	1.54677e+07	1.56162e+07	1.49728e+07	1.52143e+07	7.57114e+06
Unannotated	M3X-RT443MZ220			1.82668e-08	-0.31432	3.15205e+06	3.99051e+06	3.05346e+06	3.49642e+06	2.59913e+06	2.4564e+06	3.68849e+06	3.38871e+06	3.3092e+06	3.34088e+06	3.40301e+06	2.94307e+06	4.16407e+06	4.1606e+06	3.6479e+06	5.18618e+06	2.8925e+06	3.60011e+06	2.73074e+06	3.55441e+06	2.69629e+06	3.77391e+06	3.77705e+06	4.21891e+06	3.35657e+06	2.51317e+06	3.98107e+06	4.78886e+06	4.4886e+06	3.49487e+06	3.74155e+06	4.25078e+06	2.76346e+06	4.53614e+06	3.01472e+06	3.85316e+06	3.11681e+06	4.00937e+06	2.53484e+06	3.22848e+06	3.09172e+06	2.17346e+06	2.99132e+06	3.2843e+06
Unannotated	M1X-RT134MZ174			0.0010139	-0.313805	4.18562e+06	4.45459e+06	4.38528e+06	5.63129e+06	3.46737e+06	3.60832e+06	3.39908e+06	3.58223e+06	4.2682e+06	4.26166e+06	4.4757e+06	3.61954e+06	7.57284e+06	6.08239e+06	4.29453e+06	4.50757e+06	7.78293e+06	4.44162e+06	4.93643e+06	6.09587e+06	4.48472e+06	3.94263e+06	4.08887e+06	3.97433e+06	5.00864e+06	3.49331e+06	4.11403e+06	1.47801e+06	3.14927e+06	3.0674e+06	4.83355e+06	3.66425e+06	3.74828e+06	2.98609e+06	3.89635e+06	4.21287e+06	3.4583e+06	2.80945e+06	4.88338e+06	4.65924e+06	5.09531e+06	924193	2.61013e+06	2.53893e+06
Unannotated	M1X-RT366MZ208			2.46974e-11	-0.234073	2.8366e+06	2.16266e+06	2.11369e+06	1.89065e+06	2.33027e+06	2.35123e+06	1.86943e+06	2.12842e+06	2.09055e+06	2.44446e+06	2.28273e+06	2.43722e+06	2.42947e+06	2.11692e+06	2.02333e+06	1.91569e+06	1.97694e+06	1.91924e+06	1.87795e+06	1.97723e+06	1.9624e+06	2.24604e+06	2.14681e+06	2.16262e+06	1.90059e+06	2.19724e+06	2.17132e+06	1.93453e+06	1.97075e+06	1.95589e+06	1.74005e+06	2.01828e+06	1.93433e+06	1.94827e+06	2.29166e+06	2.07856e+06	2.10405e+06	2.03058e+06	1.97935e+06	1.90017e+06	1.82418e+06	1.78334e+06	1.7971e+06	1.82721e+06
Unannotated	M1X-RT366MZ180			4.79927e-10	-0.229069	3.85353e+06	2.90822e+06	2.83212e+06	2.58932e+06	3.36006e+06	3.31189e+06	2.78468e+06	3.05281e+06	3.0802e+06	3.71566e+06	3.32357e+06	3.56363e+06	3.62226e+06	2.92684e+06	2.92093e+06	2.58759e+06	2.91627e+06	2.76565e+06	2.85412e+06	2.71195e+06	2.98766e+06	3.29882e+06	3.04568e+06	3.33099e+06	2.63359e+06	2.91641e+06	3.08355e+06	2.80653e+06	2.78377e+06	2.80881e+06	2.34643e+06	2.91705e+06	2.74965e+06	2.91094e+06	3.32377e+06	2.96765e+06	2.97722e+06	2.95955e+06	2.87832e+06	2.7619e+06	2.62541e+06	2.64246e+06	2.51158e+06	2.39874e+06
Unannotated	M2X-RT34MZ215			0.00287251	-0.18757	1209627925	1172060819	927073699	9.9165e+08	1056121737	1006447643	8.21471e+08	1151815654	1000893470	1032671763	1266071382	1191267936	9.24251e+08	7.05761e+08	1063414577	1156739588	756172374	1198639504	7.87388e+08	1004057279	1169780347	1045968350	906695060	1150354600	9.42674e+08	9.67828e+08	1042439217	1056038014	6.75128e+08	1225050583	1116155066	1003755474	1476925858	1255485508	7.03957e+08	1062842673	1083329846	8.07324e+08	8.72594e+08	9.13422e+08	1057739959	8.64698e+08	922684879	6.30955e+08
Unannotated	M1X-RT409MZ193			1.29293e-09	-0.170631	2.09716e+07	1.8052e+07	1.97596e+07	1.96745e+07	2.06672e+07	2.24387e+07	1.57922e+07	1.8233e+07	1.83951e+07	2.11557e+07	1.79382e+07	2.20798e+07	2.2393e+07	2.09889e+07	2.10207e+07	2.0263e+07	2.14095e+07	1.86641e+07	1.76328e+07	1.72617e+07	1.80498e+07	2.03101e+07	1.96769e+07	2.34832e+07	2.03703e+07	2.21467e+07	2.16378e+07	2.0154e+07	1.85649e+07	1.87763e+07	1.79673e+07	1.88248e+07	1.8332e+07	1.93103e+07	2.30165e+07	1.90783e+07	1.82783e+07	1.80897e+07	1.82862e+07	1.85278e+07	1.91085e+07	1.68774e+07	1.72353e+07	1.28092e+07
Unannotated	M1X-RT243MZ214			0.000134835	-0.16673	4.3414e+07	3.74166e+07	4.13552e+07	4.55399e+07	4.03123e+07	3.64275e+07	3.09775e+07	2.87543e+07	3.77391e+07	4.76987e+07	3.89686e+07	3.35457e+07	4.1945e+07	4.30587e+07	4.69237e+07	4.00017e+07	3.64136e+07	3.99291e+07	3.20516e+07	3.96633e+07	3.84439e+07	4.52037e+07	3.75977e+07	3.54711e+07	4.42974e+07	4.28034e+07	4.19242e+07	2.85506e+07	3.55361e+07	4.48311e+07	4.28165e+07	4.46209e+07	4.3625e+07	3.46176e+07	2.95448e+07	4.25094e+07	4.0074e+07	2.77118e+07	3.85221e+07	4.1192e+07	4.3607e+07	3.98322e+07	3.36726e+07	3.85612e+07
Unannotated	M1X-RT243MZ342			6.84375e-06	-0.148298	5.00177e+06	5.00973e+06	5.03551e+06	6.53446e+06	5.37713e+06	4.73637e+06	6.17732e+06	4.69387e+06	5.04247e+06	5.49733e+06	5.35689e+06	4.88074e+06	4.97228e+06	5.01532e+06	5.25182e+06	5.44996e+06	5.04128e+06	5.39179e+06	5.32598e+06	4.49019e+06	5.13421e+06	5.19529e+06	6.98865e+06	4.37214e+06	5.17036e+06	5.18152e+06	5.84935e+06	5.31873e+06	6.70091e+06	5.25446e+06	5.6713e+06	6.23261e+06	5.43472e+06	5.80964e+06	4.91256e+06	5.25417e+06	5.24696e+06	5.32434e+06	5.43097e+06	5.12743e+06	5.07361e+06	5.3202e+06	5.33156e+06	5.94977e+06
Unannotated	M1X-RT396MZ192			0.00808928	-0.122586	674945	662749	607539	755284	603122	663926	567276	593986	639555	635543	521353	667081	691404	770769	783186	729980	633387	672740	563074	612492	663735	716379	486238	551636	661540	637480	650985	609093	632628	671589	588355	636122	758054	615979	625303	662049	667519	624725	714059	632788	711882	540383	588674	609317
Unannotated	M1X-RT510MZ302			0.0448928	-0.0974469	1.84475e+07	1.6139e+07	1.77803e+07	1.94255e+07	1.68745e+07	1.83233e+07	1.91339e+07	1.66184e+07	1.71073e+07	2.34963e+07	2.25548e+07	2.16943e+07	2.18e+07	1.87564e+07	1.88517e+07	2.21201e+07	1.68146e+07	1.72148e+07	1.90968e+07	1.77434e+07	1.84294e+07	2.40475e+07	2.36116e+07	2.01225e+07	1.7996e+07	1.83227e+07	2.03179e+07	1.29801e+07	2.05319e+07	2.43204e+07	2.17661e+07	2.11456e+07	2.15207e+07	1.38618e+07	1.9962e+07	2.14995e+07	2.17856e+07	2.32939e+07	2.1205e+07	1.99758e+07	2.08947e+07	1.62157e+07	1.46793e+07	1.68116e+07
Unannotated	M1X-RT448MZ181			0.00287832	0.0676021	2.87093e+06	2.80485e+06	2.49968e+06	2.73633e+06	2.57605e+06	2.44795e+06	2.80154e+06	2.55523e+06	2.69756e+06	2.71559e+06	2.82047e+06	2.61104e+06	2.61101e+06	2.50509e+06	2.65853e+06	2.82768e+06	2.62688e+06	2.49479e+06	2.69357e+06	2.89136e+06	2.70038e+06	2.80076e+06	3.01959e+06	2.87178e+06	2.61492e+06	2.44842e+06	2.56578e+06	2.52035e+06	2.34266e+06	2.76473e+06	2.33323e+06	2.43636e+06	2.42247e+06	2.69792e+06	2.64243e+06	2.66149e+06	2.36245e+06	2.27215e+06	2.35953e+06	2.59356e+06	2.74732e+06	2.32252e+06	2.64664e+06	2.91115e+06
Unannotated	M2X-RT598MZ233			0.015867	0.160684	4.11922e+06	4.4536e+06	3.35593e+06	2.5813e+06	2.88813e+06	2.62068e+06	2.04051e+06	2.60545e+06	3.611e+06	3.24606e+06	3.0248e+06	3.40808e+06	3.77312e+06	2.57934e+06	2.83528e+06	3.55333e+06	2.12405e+06	2.73945e+06	3.12182e+06	2.27907e+06	3.25934e+06	3.24924e+06	2.57104e+06	4.83809e+06	3.43759e+06	2.13381e+06	2.54489e+06	2.75169e+06	2.36453e+06	2.79284e+06	2.22775e+06	2.34199e+06	2.09703e+06	4.16936e+06	2.97409e+06	2.38246e+06	2.72954e+06	3.4224e+06	2.51677e+06	2.5953e+06	2.92091e+06	2.53354e+06	2.84504e+06	1.911e+06
Unannotated	M2X-RT37MZ197			0.0119572	0.18522	303935656	3.35046e+08	2.9828e+08	2.52462e+08	4.37166e+08	2.89029e+08	329943225	3.47593e+08	2.90638e+08	3.01791e+08	3.38527e+08	3.32401e+08	2.88357e+08	3.04366e+08	3.9395e+08	3.26547e+08	5.0418e+08	2.51121e+08	4.03237e+08	3.74006e+08	3.3738e+08	4.38076e+08	4.03031e+08	3.31958e+08	3.33728e+08	3.43904e+08	3.75921e+08	3.03907e+08	4.91023e+08	3.1639e+08	2.74592e+08	4.20614e+08	3.03345e+08	2.7556e+08	1.98721e+08	241616950	285590574	4.06333e+08	2.72789e+08	2.77578e+08	3.0442e+08	3.81467e+08	2.59821e+08	4.62125e+08
Unannotated	M3X-RT399MZ324			0.00209804	0.385993	2.50712e+06	871143	490561	1.57421e+06	1.18948e+06	1.05013e+06	814274	1.90237e+06	1.56234e+06	717123	978108	1.54465e+06	1.11836e+06	847564	2.08854e+06	1.36524e+06	1.95872e+06	970296	525478	834238	1.56334e+06	1.31086e+06	499978	594409	809933	805084	546892	987163	1.56859e+06	1.35186e+06	657854	495803	2.51414e+06	2.39434e+06	1.43617e+06	1.42561e+06	831753	1.56429e+06	1.54802e+06	2.28021e+06	1.96212e+06	1.99091e+06	1.4806e+06	1.58002e+06
Unannotated	M2X-RT439MZ313			0.039958	0.508844	2.39709e+06	1.2142e+06	5.41066e+06	1.79138e+06	1.03231e+06	3.47202e+06	1.43871e+06	2.42717e+06	1.71231e+06	1.20283e+07	1.75525e+06	938907	1.78629e+06	790711	4.95592e+06	1.83244e+06	13297972	1.47389e+06	1.39286e+06	2.43173e+06	2.94973e+06	1.72114e+06	1.79892e+06	1.36522e+06	1.8823e+06	2.36015e+06	2.15004e+06	806007	1.00803e+06	1.11126e+06	1.51096e+06	1.96118e+06	5.54517e+06	3.11262e+06	2.3483e+06	2.53171e+06	1.4085e+06	548758	2.58135e+06	2.7983e+06	2.31717e+06	2.73262e+06	3.16877e+06	3.77544e+06
Unannotated	M3X-RT399MZ144			1.24069e-06	0.527609	1.85448e+07	6.21741e+06	4.69887e+06	1.29481e+07	9.29432e+06	8.22126e+06	6.81257e+06	1.32944e+07	1.26093e+07	5.55786e+06	7.92227e+06	1.16539e+07	1.02632e+07	8.20738e+06	1.66416e+07	1.04478e+07	1.66369e+07	8.3253e+06	5.74171e+06	6.22629e+06	1.27817e+07	9.1166e+06	4.16513e+06	4.83766e+06	6.37944e+06	6.69381e+06	5.38876e+06	8.40421e+06	1.4229e+07	8.85736e+06	5.57817e+06	3.66871e+06	1.54152e+07	1.69654e+07	1.48421e+07	1.26803e+07	7.1451e+06	1.36752e+07	1.44879e+07	2.06333e+07	1.59378e+07	1.53184e+07	1.35645e+07	1.20462e+07
Unannotated	M3X-RT58MZ239			5.32054e-08	0.531108	3.6521e+06	2.77004e+06	2.52297e+06	2.31144e+06	2.36258e+06	2.33803e+06	2.04761e+06	2.43533e+06	2.2579e+06	2.79047e+06	2.45532e+06	2.05067e+06	2.89862e+06	2.51981e+06	2.28299e+06	2.50797e+06	3.23253e+06	2.39607e+06	2.26413e+06	2.64322e+06	1.92742e+06	2.68876e+06	3.01039e+06	3.2337e+06	2.71257e+06	1.95182e+06	2.3166e+06	2.07637e+06	2.16384e+06	1.94125e+06	2.15489e+06	2.64786e+06	2.62544e+06	3.01924e+06	3.07802e+06	2.81435e+06	2.5602e+06	2.05762e+06	2.14662e+06	1.93077e+06	2.20011e+06	2.07692e+06	1.815e+06	2.70647e+06
Unannotated	M1X-RT249MZ185			0.0459432	0.65842	1.70556e+07	3.37092e+06	1.95723e+07	1.99557e+07	698489	2.19214e+07	6.17189e+06	1.57496e+07	5.84275e+06	19709048	1.76567e+07	2.42421e+06	2.48343e+07	3.23121e+06	1.48644e+07	5.29949e+06	7.56818e+06	7.02535e+06	1.34018e+07	848561	2.27847e+07	641309	1.48962e+07	3.43427e+06	1.75601e+06	1.11898e+07	4.66599e+07	5.0689e+06	3.55298e+06	1.05126e+07	1.08489e+06	1.78815e+07	5.24545e+06	974207	3.3334e+06	8.75562e+06	2.67907e+07	3.24216e+06	1.76775e+07	3.29557e+06	1.49918e+07	5.58581e+07	1.40677e+06	1.81703e+07
Unannotated	M1X-RT187MZ181			8.32461e-09	1.32321	4.10703e+06	2.17302e+06	3.35452e+06	2.14944e+06	1.20657e+06	3.7615e+06	2.31979e+06	3.62245e+06	2.69942e+06	3.23972e+06	2.62151e+06	1.35333e+06	1.26958e+06	3.18211e+06	2.92283e+06	1.45557e+06	1.48115e+06	1.92671e+06	1.1579e+06	2.2631e+06	2.20724e+06	3.22759e+06	3.24315e+06	5.01411e+06	3.84369e+06	2.8605e+06	3.04236e+06	3.59262e+06	3.7039e+06	2.43368e+06	1.99064e+06	1.88158e+06	2.05664e+06	1.7939e+06	5.15005e+06	1.82916e+06	1.51968e+06	5.03333e+06	6.80682e+06	4.26036e+06	3.95505e+06	1.36005e+07	3.49006e+06	7.58371e+06
Unannotated	M2X-RT339MZ383			1.82668e-08	1.42108	2.6563e+06	772567	1.10281e+06	490722	431776	786997	966924	1.2398e+06	627853	999699	563711	772326	258104	465760	1.40633e+06	3.83054e+06	571999	798810	76193.6	904341	1.31252e+06	371236	1.0653e+06	559696	638744	1.54511e+06	2.01131e+06	634460	1.1075e+06	902122	856414	4.63295e+06	639614	1.67226e+06	2.17767e+06	985212	699301	301627	3.01582e+06	4.15387e+06	3.44227e+06	2.28976e+06	3.29329e+06	2.31447e+06
Unannotated	M1X-RT375MZ163			9.23307e-09	1.67372	1.62975e+06	1.392e+06	1.03434e+06	1.47049e+06	1.22122e+06	1.34797e+06	1.04935e+06	1.16259e+06	1.28332e+06	1.24398e+06	1.34526e+06	1.53543e+06	1.20905e+06	1.2216e+06	1.07339e+06	974285	1.12564e+06	1.02203e+06	1.23542e+06	1.18656e+06	1.19645e+06	1.07608e+06	1.24361e+06	1.57993e+06	1.50965e+06	1.13183e+06	992774	1.03972e+06	1.10303e+06	1.77969e+06	1.10875e+06	1.05064e+06	1.21077e+06	1.1167e+06	1.20792e+06	1.12883e+06	1.11938e+06	1.0822e+06	1.03488e+06	906843	1.00713e+06	1.00236e+06	1.25964e+06	1.30005e+06
Vitamin&Cofactor	1-Methylnicotinamide	HMDB0000699	[map00760 Nicotinate and nicotinamide metabolism]	0.0478222	0.224869	4.11558e+07	2.65885e+07	3.5076e+07	1.76518e+07	2.77245e+07	2.67255e+07	2.36241e+07	4.53392e+07	3.65047e+07	2.41441e+07	3.89716e+07	3.51452e+07	1.93327e+07	3.69252e+07	4.7604e+07	4.45964e+07	2.52726e+07	3.42745e+07	4.59575e+07	4.54179e+07	2.88514e+07	5.69434e+07	3.22551e+07	2.3574e+07	3.00098e+07	2.73101e+07	3.0077e+07	4.47549e+07	3.37359e+07	2.39658e+07	2.77467e+07	1.52745e+07	4.05052e+07	4.92027e+07	4.40286e+07	1.93963e+07	3.16423e+07	2.94752e+07	3.79738e+07	6.87182e+07	3.70507e+07	4.42361e+07	3.64222e+07	3.35202e+07
Vitamin&Cofactor	Ascorbic acid-2-sulfate	HMDB0060649	[map00053 Ascorbate and aldarate metabolism]	0.0106012	0.255196	293787	251816	205494	250899	208740	265369	235490	221234	272188	157660	281073	248871	243027	272051	260143	267809	168733	245741	233178	290243	203932	277524	321345	194567	244804	212268	233465	287816	381027	209048	139117	206692	245549	213633	497378	170696	241685	213237	245559	369417	298684	561965	307253	368830
Vitamin&Cofactor	Threonic acid	HMDB0000943	[map00053 Ascorbate and aldarate metabolism]	0.00662102	0.260767	9.35522e+07	9.73901e+07	7.79841e+07	1.13768e+08	7.8349e+07	9.85925e+07	7.82979e+07	1.09185e+08	1.00431e+08	7.21712e+07	1.38169e+08	1.35218e+08	118669993	1.11248e+08	9.23204e+07	1.17212e+08	8.38116e+07	120267050	1.12901e+08	1.18718e+08	9.74745e+07	9.28242e+07	9.65149e+07	9.1919e+07	9.33645e+07	9.79225e+07	1.5758e+08	1.68535e+08	1.2288e+08	9.41402e+07	1.27165e+08	9.44433e+07	1.38201e+08	1.35311e+08	2.12438e+08	9.41926e+07	1.11161e+08	1.11881e+08	1.11878e+08	1.77526e+08	1.33869e+08	2.28749e+08	9.4199e+07	1.059e+08
Vitamin&Cofactor	4-Pyridoxic acid	HMDB0000017	[map00750 Vitamin B6 metabolism]	0.00679237	0.855984	1.17928e+07	3.51953e+06	1.79855e+07	4.55593e+06	4.37414e+06	4.64514e+06	6.27201e+06	4.79654e+06	7.21366e+06	5.41816e+06	1.32812e+07	6.29337e+06	1.38717e+06	8.80029e+06	3.1181e+07	8.71971e+06	4.90941e+06	4.98248e+06	5.17935e+06	5.15632e+06	3.41449e+06	3.13844e+06	1.11055e+07	2.03363e+06	9.46627e+06	2.96461e+06	2.40884e+07	2.19876e+07	5.35335e+06	1.59355e+06	6.23397e+06	846028	3.0291e+06	4.76188e+06	4.14306e+07	8.81229e+06	1.20597e+07	3.7e+06	1.51164e+07	1.80213e+07	1.42477e+07	1.83249e+07	1.67642e+07	1.00768e+07
[truncated: 98 more columns]

## Sheet: Table S3
Table S3. Significantly differential amino acid between structral anomalies group and control group of discovery cohort (targeted metabolomics,μmol/L).
Metabolite	HMDB	q value	Log2(Fold Change)	Control	Control	Control	Control	Control	Control	Control	Control	Control	Control	Control	Control	Control	Control	Control	Control	Control	Control	Control	Control	Control	Control	Control	Control	Control	Control	Control	Control	Control	Control	Control	Control	Control	Control	Control	Control	Cardiac anomalies	Cardiac anomalies	Cardiac anomalies	Cardiac anomalies	Cardiac anomalies	Cardiac anomalies	Cardiac anomalies	Cardiac anomalies	Cardiac anomalies	Cardiac anomalies
N-Acetyaspartic acid	HMDB0000812	0.0364838	0.158095	3.62176	2.1482	2.50116	2.15485	2.01605	2.28363	3.07751	3.18783	2.85949	2.59968	2.4049	2.10185	2.6857	1.85766	2.5737	1.85591	3.23535	2.30678	2.17244	2.87961	1.8548	2.46036	2.07902	2.74133	2.56045	2.81734	3.87381	2.64965	2.27403	1.84161	1.59945	1.74579	1.74228	3.0938	3.91262	2.89648	4.80829	2.40374	3.51104	2.99925	3.30039	2.66382	2.4968	2.77714	2.79493	2.55444
N-Acetyl-L-alanine	HMDB0000766	0.00322834	-0.138109	2.43119	2.6678	2.27374	2.3224	2.08557	2.4825	2.0605	2.9833	2.30965	2.84637	3.15695	2.27915	3.77375	2.08482	3.1455	2.54319	2.17339	3.52851	1.91148	3.16788	3.23348	2.4841	2.41759	2.84187	2.58486	2.70443	2.68441	2.89236	2.18408	2.26675	1.82298	2.27193	2.0951	2.90899	2.29031	2.38569	2.90792	2.31982	2.83689	2.26095	2.05019	1.70117	2.38987	2.18647	2.11319	1.98612
N-Acetyglutamic acid	HMDB0001138	1.2113e-11	0.707803	0.925601	0.794608	0.616631	1.4242	0.592948	1.11666	0.718016	1.0524	0.729952	0.678887	1.26234	0.903515	1.09725	1.0581	0.74339	1.20753	0.794835	0.614505	0.908421	1.44517	1.05552	0.609774	0.697288	1.44556	1.23077	0.558159	0.910731	1.63942	0.758979	0.646503	0.700751	1.35039	0.917418	1.50649	1.19114	0.595702	1.13808	1.03479	1.55592	1.2817	0.967151	1.30959	1.35996	1.10078	1.12214	1.28341
N-Acetyglutamine	HMDB0006029	1.2113e-11	0.839297	0.0747843	0.0709742	0.0750553	0.0320276	0.0537195	0.0707616	0.0787167	0.114369	0.0394779	0.0652988	0.0677167	0.0452383	0.0866187	0.120097	0.0683118	0.0683543	0.0567804	0.0676051	0.043676	0.0908911	0.100908	0.0602026	0.0668026	0.0575509	0.0859703	0.0427142	0.0753954	0.10229	0.121782	0.0426291	0.0525664	0.0866505	0.0844558	0.167147	0.0641828	0.0490644	0.1045	0.155488	0.104065	0.0657717	0.132192	0.151062	0.155728	0.134535	0.109697	0.0994201
N-Acetymethionine(NAM)	HMDB0011745	0.00134536	0.286128	0.160336	0.12785	0.105549	0.156195	0.0715302	0.0792531	0.116927	0.0799642	0.0660294	0.0990808	0.162783	0.0841473	0.184619	0.153471	0.113518	0.147055	0.117837	0.081057	0.0933029	0.214936	0.233059	0.0779302	0.0878022	0.10763	0.11254	0.0498567	0.126203	0.168467	0.0908977	0.0745681	0.0284134	0.136143	0.135222	0.174046	0.15367	0.0621444	0.158057	0.158904	0.187641	0.161978	0.148896	0.102276	0.131986	0.133335	0.1522	0.132943
N-AcetyLeucine	HMDB0011756	3.98482e-11	0.972386	0.0486232	0.0332603	0.0217367	0.0212055	0.019104	0.0186768	0.0307085	0.0258415	0.0259166	0.0312973	0.0289591	0.0206571	0.0232724	0.0458115	0.031944	0.0298367	0.0299868	0.0337972	0.0153167	0.0503205	0.0579702	0.0335259	0.0148664	0.0293748	0.0314763	0.0392472	0.0383928	0.0345939	0.0226315	0.0324751	0.0188558	0.0258646	0.0337337	0.0589575	0.0319093	0.027383	0.0448185	0.0564287	0.0600717	0.0237978	0.0854283	0.0533862	0.068853	0.0629815	0.0394897	0.0471683
N-Acetyltryptophan	HMDB0013713	0.000822808	0.837226	0.0188783	0.00777221	0.018058	0.00460892	0	0.00993658	0	0.0185859	0	0.0177859	0.0135709	0.0175017	0	0.013043	0.0191341	0.0159505	0.0134735	0.00462922	0	0.0313325	0	0	0	0.0069154	0.00705753	0.00927874	0.011569	0.0162144	0	0.0113213	0	0.00936402	0.0142612	0.0423127	0.0205351	0	0.0171525	0.0130187	0.0313325	0.0208802	0.0215624	0.0246932	0.0114066	0.0132664	0.015447	0.0241572
O-Acetylserine	HMDB0003011	0.0187972	0.424301	4.77201	2.79023	2.31177	1.93833	2.77543	1.35002	2.94417	2.12419	1.58745	2.62343	2.06934	2.11167	3.08182	1.19581	2.04387	2.05154	1.69006	2.54687	0.880675	2.89569	2.37653	2.47808	1.51563	2.35834	2.71432	2.58133	3.07445	2.48371	1.23377	1.45823	0.571878	0.940024	1.19285	2.37177	1.909	2.29778	1.98747	2.02334	1.91213	1.05458	1.32979	0.967632	4.73918	1.91855	2.24908	1.75531
Phenylalanine	HMDB0000159	6.8896e-08	-0.328368	62.5517	51.8561	49.8846	55.59	50.1707	53.0774	57.7261	64.6207	48.8465	50.5474	74.0586	51.2583	63.5305	55.3247	55.9246	81.5369	64.8977	55.6822	39.5499	55.569	56.9329	77.9519	55.9648	80.2891	52.551	68.5397	50.2637	58.2584	49.9524	58.5719	45.7717	41.1836	53.1226	47.6086	61.4489	62.8027	70.1848	54.8324	61.2162	47.837	25.2647	45.3504	46.4757	42.1699	38.3154	51.3109
Phenylacetylglutamine	HMDB0006344	8.40255e-05	0.804318	2.61972	1.28426	4.90715	1.03209	1.33875	2.4736	1.13905	0.860778	0.723135	1.20231	1.1966	1.59444	1.85623	4.48765	0.862538	0.813143	0.623236	1.25577	0.566863	1.47057	1.42442	1.51743	2.96406	1.71037	1.50095	0.93772	2.11338	1.78128	1.20817	0.972366	0.730793	1.34566	1.65935	1.53164	0.982389	1.41123	1.0751	6.90441	1.6389	1.46531	4.47991	3.17233	4.46317	3.65805	2.58551	4.49413
Alanyl-glycine	HMDB0006899	1.2113e-11	1.7329	5.87734	0	0	12.4348	1.30135	5.12502	2.53332	2.09585	4.32394	1.32476	3.74066	8.79984	0.361934	13.5617	2.94804	12.6131	2.00534	0.10505	0.591604	16.6562	0.420692	1.18089	0	0.9324	0.592384	1.26615	3.14464	12.2495	3.83586	0.875879	0	12.0942	13.544	19.4735	14.8176	1.35712	7.04713	18.2649	30.3783	16.3167	18.1557	22.1788	24.1217	20.2142	26.5612	13.7981
Methionine	HMDB0000696	1.44995e-07	-0.390508	26.5123	22.7071	22.8211	19.6547	22.8116	19.95	28.6517	30.4465	21.6687	17.1931	47.5292	20.9372	26.6096	23.451	22.8235	32.7114	26.3939	20.2402	18.9045	27.395	25.4382	23.9791	20.276	32.1999	22.7366	25.1887	19.7118	22.4459	18.943	23.6329	12.9296	19.8313	19.423	17.6298	27.3323	26.7624	27.825	20.3878	22.8317	20.9187	10.3278	19.5647	20.9116	15.5374	15.5187	22.3329
Glycine	HMDB0000123	0.000149659	0.235959	237.383	256.204	146.257	175.465	170.714	164.946	205.684	197.533	181.546	138.071	205.916	273.446	159.425	187.261	212.846	223.786	186.637	114.931	118.146	269.947	165.884	178.877	134.218	203.122	195.602	193.478	154.108	252.742	187.564	133.516	148.158	148.202	142.881	220.571	184.36	138.24	194.479	227.841	309.227	207.795	154.659	210.301	253.831	218.717	185.059	195.216
Glycyl-valine	HMDB0028854	6.25492e-06	0.531306	0.337652	0.285861	0.325109	0.271257	0.130247	0.464478	0.206056	0.274455	0.139822	0.288014	0.174644	0.0697359	0.350149	0.208467	0.226274	0.277951	0.188209	0.135861	0.174627	0.350425	0.236246	0.266234	0.33504	0.31942	0.332371	0.228249	0.213714	0.159604	0.226028	0.278869	0.415517	0.529168	0.295918	0.301837	0.191871	0.169403	0.164822	0.368352	0.263915	0.265637	0.322899	0.292675	0.276303	0.478806	0.214024	0.545689
Glutamic acid	HMDB0000148	1.69911e-11	-0.817389	376.029	318.488	301.15	216.271	289.039	266.249	323.021	324.106	268.837	293.601	362.644	249.006	318.367	159.072	341.227	334.746	323.985	267.959	255.059	198.483	344.722	370.284	288.064	379.164	341.245	390.466	188.642	285.518	363.013	358.68	224.621	139.541	237.114	234.65	204.354	312.661	307.683	194.665	62.8676	183.377	41.3633	152.867	46.1655	156.866	81.7362	204.078
Glutamine	HMDB0000641	1.44169e-12	2.01437	58.7443	4.76505	3.32865	172.491	23.8689	35.813	16.9247	37.8923	49.1705	6.35247	29.3848	123.088	8.74507	209.773	8.61215	131.523	12.737	0.680368	0.705289	243.694	11.1147	0.410736	1.1085	1.55738	18.2972	0.779643	29.8053	120.516	15.3261	2.8807	1.29253	145.355	125.984	227.039	154.745	3.25374	84.4662	238.665	462.173	221.14	250.44	304.869	330.389	252.244	320.455	162.05
Cystine	HMDB0000192	1.08247e-05	0.359497	120.36	133.654	75.719	113.063	64.3926	89.9156	75.0627	93.4675	61.0302	79.4515	92.283	117.687	112.311	127.548	74.1932	46.952	90.7407	45.1591	55.977	128.671	110.704	75.1021	96.3957	103.667	102.476	94.0907	64.0475	103.505	107.891	78.6004	93.3417	83.4684	86.6223	91.4929	79.3674	78.1796	83.9883	88.7038	117.144	120.804	126.143	114.519	126.341	91.2681	88.9183	98.537
Pyroglutamic acid	HMDB0000267	5.17317e-06	0.559476	18.5664	6.9045	9.51792	21.5584	13.8865	9.90777	10.9955	9.8814	13.4286	15.2174	16.0984	21.3248	10.0762	25.3321	12.251	35.1872	13.4069	8.96199	8.97537	26.95	24.9008	9.57921	9.77257	14.7968	15.132	10.5999	12.9903	26.6409	13.5243	12.427	6.83477	17.0933	23.0033	36.7295	23.4986	10.9515	19.9138	29.0593	19.3249	23.0557	12.8447	29.2262	15.6191	25.7227	22.5253	30.2465
Arginine	HMDB0000517	0.000868311	-0.269402	15.0263	10.4472	7.50282	10.0052	7.82508	15.6155	16.4638	14.414	11.0751	7.13812	15.1573	5.81125	9.93827	13.2677	11.3394	11.9651	11.3434	8.60019	7.87966	15.2459	9.32298	10.4264	10.5578	16.1496	12.7576	13.6488	7.73941	13.6988	13.8048	10.6692	8.111	9.65575	8.25043	7.76766	10.6458	10.3577	12.3797	10.9143	17.2782	16.2794	9.48674	7.85066	11.0284	8.93896	8.34555	10.5015
Tyrosine	HMDB0000158	5.17317e-06	-0.280523	55.9524	37.9635	36.4291	44.9343	39.081	40.1316	49.47	58.6759	38.554	38.2837	62.5799	35.7503	57.7102	47.0114	43.3819	64.8806	60.0067	42.4862	31.3705	44.0086	47.527	53.0032	39.8101	61.8882	51.8902	69.003	46.519	44.3815	42.7913	58.2395	41.8025	31.5216	51.7452	40.9835	45.9359	70.5016	66.4667	41.4637	51.0541	39.776	25.5059	36.7562	41.2316	38.8584	26.2253	46.2803
Leucyl-glycine	HMDB0028929	4.7525e-06	1.70278	0.00876634	0.00818191	0.00483477	0.0192328	0	0	0	0	0	0	0	0	0	0.0350653	0.0201679	0.0189884	0.00103071	0	0	0	0	0.0225162	0	0.0274572	0.0205717	0	0.00242801	0.000844756	0	0	0.00395813	0.0326267	0.0379662	0.00801721	0.0123951	0	0	0.0336149	0.0218468	0.0205664	0.0462809	0.0166348	0.0394113	0.00271491	0.0616513	0.0376527
Leucyl-leucine	HMDB0028933	3.61658e-06	0.547573	0.044972	0.031527	0.0296361	0.0337208	0.014771	0.0251095	0.022044	0.0461753	0.0315475	0.0337535	0.0298899	0.01949	0.0528875	0.0397864	0.0387099	0.0364589	0.0313592	0.0192567	0.0226579	0.036418	0.0369705	0.0327262	0.0270659	0.0373388	0.0319322	0.0369541	0.0355667	0.0451971	0.0189498	0.0374002	0.0208816	0.0518397	0.0470552	0.0431302	0.0483363	0.0374903	0.0411411	0.0387877	0.0534809	0.0256416	0.100336	0.0345434	0.0638071	0.0381492	0.0436418	0.0476528
Taurine	HMDB0000251	0.00261323	-0.182001	90.3639	88.3829	90.2511	65.9015	109.297	80.3108	87.7439	118.075	123.296	105.916	102.796	69.1573	96.8618	75.3511	117.793	69.405	88.1686	130.096	64.5154	79.8874	91.2211	104.932	85.946	114.46	83.6629	106.643	117.314	104.821	84.444	74.5938	60.5171	56.7619	67.9171	95.9793	96.6966	114.492	117.487	63.8665	88.8261	83.6472	85.9753	88.8419	67.0288	78.2891	80.1907	78.1422
Tryptophan	HMDB0000929	0.000340606	-0.315221	14.439	6.73776	9.10704	6.95864	9.38341	11.4608	10.8987	13.7153	9.52364	8.45527	11.7801	5.77704	6.91226	11.9107	10.7216	12.0501	11.6228	9.82234	4.27281	8.87109	10.0147	10.5671	9.98569	10.9426	10.6277	13.3042	9.46086	11.4101	10.2623	10.849	10.0228	8.51307	14.0449	6.57439	8.0807	15.0528	12.9914	8.00744	9.01315	7.48605	5.00079	8.41984	6.02419	6.22306	3.98261	7.98211
Serine	HMDB0000187	9.1745e-07	0.622388	21.1368	14.8256	13.3499	8.26395	13.8791	8.64612	19.8108	14.0676	12.1253	8.24616	20.1461	14.8575	12.7645	46.7557	14.9822	27.292	16.1194	4.93028	7.28122	24.8954	14.4049	17.3082	8.53861	11.5422	20.4821	23.8163	10.108	18.9183	23.8779	5.14718	3.82867	11.9724	14.7729	17.0532	10.3224	19.2868	12.3362	22.3551	28.1393	23.3931	27.2557	25.847	27.8434	15.0724	12.1281	30.0728
Asparagine	HMDB0000168	0.000160629	-0.256302	35.1877	40.5439	70.2863	52.2043	51.2605	43.9276	76.4488	46.3624	45.7876	51.0742	82.6241	45.9222	53.6309	64.8854	70.7791	87.0128	58.4911	47.1904	40.0917	53.1737	62.7339	60.6297	51.6487	69.9666	56.1102	53.2704	40.9291	51.2092	55.4651	49.2357	23.9395	31.4022	45.5192	48.8097	46.8929	61.965	52.5464	55.0405	63.182	57.7454	42.8647	47.3114	38.3615	39.244	36.7323	53.4445
Valine	HMDB0000883	2.80487e-07	-0.392868	216.57	166.392	135.969	97.367	144.852	101.054	170.837	195.472	124.277	113.938	207.878	117.611	150.122	142.435	154.615	173.723	182.954	145.886	97.8817	139.695	138.855	138.866	156.548	149.396	153.255	217.415	133	146.981	168.202	164.649	130.573	148.534	183.827	123.542	172.539	237.8	215.559	132.905	137.626	135.432	101.595	118.735	141.951	131.259	61.5157	119.962
Hypotaurine	HMDB0000965	0.000120147	-0.407426	2.37787	2.46096	1.96902	1.26603	2.2553	1.99514	2.9568	4.17194	3.5114	2.53665	4.06454	2.32584	5.93046	1.66233	3.16186	2.35615	2.77503	3.40644	2.63036	2.0804	2.25066	3.56561	2.34097	4.04969	2.17273	3.75298	3.60865	2.72311	2.37837	2.73987	2.0323	0.909711	2.20372	1.42483	2.98742	3.16452	2.57016	1.60058	1.80571	2.15085	1.73293	1.31783	1.64524	1.93238	1.08054	1.36862
Indoleacetic Acid	HMDB0000197	0.00835892	0.330356	0.438966	0.248487	0.399441	0.373867	0.420179	0.460755	0.207387	0.205452	0.193681	0.380466	0.261457	0.334222	0.221743	0.69726	0.232087	0.228297	0.24698	0.340239	0.179804	0.266691	0.230009	0.326407	0.316063	0.433874	0.272126	0.260783	0.27905	0.212216	0.153882	0.227098	0.195142	0.336397	0.432732	0.283988	0.183389	0.408808	0.284074	0.652974	0.338812	0.385312	0.443709	0.438949	0.514888	0.629073	0.320156	0.706028
Leucine	HMDB0000687	5.95941e-07	-0.482609	107.228	77.3443	66.9868	36.3599	77.7229	49.2388	95.0763	104.747	61.4146	50.7046	105.055	52.1118	70.6043	68.029	66.9589	100.288	81.0052	67.7483	48.4072	67.6805	65.6747	69.6252	81.5592	70.2038	71.2675	121.135	58.8744	84.389	86.9352	86.4206	67.5249	61.1863	81.2594	52.4745	83.5702	115.704	111.212	59.3097	64.0509	63.5809	41.6913	53.7998	62.5807	53.4195	21.0981	49.5141
Isoleucine	HMDB0000172	2.8092e-05	-0.387564	52.6655	32.9781	27.113	15.2544	35.4602	18.6358	40.2531	48.0139	27.7819	23.8247	49.554	20.3877	30.6961	30.6435	32.9565	31.8654	38.3166	31.7576	19.4675	32.6273	24.8194	32.268	26.1822	26.1044	33.3843	54.9939	27.4121	38.1602	40.1102	40.9674	28.2836	29.5726	37.6608	26.9181	40.6817	55.4247	47.7049	27.5046	28.9283	32.3661	22.0391	27.2833	30.6139	27.3605	8.82223	21.9812
[truncated: 83 more columns]

## Sheet: Table S4
Table S4. Amino acids between structral anomalies group and control group of validation cohort (targeted metabolomics,μmol/L).
Metabolite	HMDB	q value	Log2(Fold Change)	Control	Control	Control	Control	Control	Control	Control	Control	Control	Control	Control	Control	Control	Control	Control	Control	Control	Control	Control	Control	Control	Control	Control	Control	Control	Control	Control	Control	Control	Control	Control	Control	Control	Control	Control	Control	Control	Control	Control	Control	Control	Control	Control	Control	Control	Control
Hydroxyproline	HMDB0000725	0.609774	-0.0265671	63.7592	41.3041	52.2378	20.4267	46.4853	57.0286	66.4388	64.5791	66.9335	42.3332	82.8766	42.325	66.2261	46.1137	57.4665	34.8501	49.2426	72.2934	51.6647	38.482	57.87	33.966	63.8092	43.2847	44.7128	57.8575	62.4048	59.514	64.2737	53.7623	60.2004	59.6954	61.106	43.7039	52.5669	93.3555	68.1415	51.103	49.416	60.2228	61.002	46.1702	61.3382	69.3489	51.6177	65.406
N-Acetyaspartic acid	HMDB0000812	0.0925649	0.128356	2.77196	3.69066	2.89535	1.2536	2.37855	1.91826	4.35763	2.51769	2.87757	2.60298	4.63947	2.77372	3.13887	4.37619	4.21238	3.16851	2.20562	4.49697	2.27811	2.15803	3.18903	1.8216	5.46232	2.04326	2.07108	2.81409	5.93556	4.70246	3.61117	3.73106	2.68151	4.53534	2.4473	2.44758	1.79882	2.58722	4.27013	3.35436	4.50483	4.28661	3.65961	2.8882	3.86135	5.41057	2.05969	2.56028
N-Acetyl-L-alanine	HMDB0000766	0.00332274	-0.125151	3.36537	2.8897	2.30056	0.978937	2.49896	2.4142	2.9188	2.63736	2.60278	2.47949	2.94672	2.10511	3.41954	2.48895	2.70044	1.96375	2.40927	3.29784	1.93821	2.20586	2.4036	1.88491	2.72382	2.33757	1.95782	2.64143	2.16223	2.98337	3.22873	2.49915	2.76896	2.53551	2.72813	2.05928	1.96829	2.76902	3.04279	2.69186	2.16768	3.02963	2.83857	2.40232	2.6246	3.22603	2.2983	2.51109
N-Acetyglutamic acid	HMDB0001138	7.65238e-07	0.258012	0.679632	0.736211	0.521906	0.217096	0.620336	0.623143	0.742042	0.525739	0.389153	0.668954	0.707702	0.372691	0.505921	0.476386	0.792536	0.420775	0.486076	0.766168	0.606285	0.470651	0.7168	0.493625	0.502611	0.639213	0.459481	0.665111	0.803055	0.532981	0.735032	0.631776	0.802416	0.339663	0.576931	0.591563	0.503203	0.5458	0.589591	0.563218	0.55079	0.542575	0.726674	0.51367	0.76695	0.445192	0.584263	0.604356
N-Acetyglutamine	HMDB0006029	1.88256e-05	0.416213	0.1193	0.0919911	0.076421	0.0591398	0.134254	0.147597	0.13504	0.127664	0.0969491	0.106281	0.147262	0.0957056	0.09121	0.123881	0.160526	0.0866771	0.0931708	0.157216	0.111855	0.0786954	0.139759	0.0836853	0.112748	0.070464	0.11228	0.0992767	0.235975	0.100047	0.118205	0.0779143	0.127818	0.112955	0.100058	0.102858	0.183355	0.156748	0.0997974	0.0714471	0.123875	0.0826969	0.159617	0.121165	0.203634	0.147943	0.106227	0.0727809
N-Acetymethionine(NAM)	HMDB0011745	3.36652e-06	0.35239	0.103243	0.165251	0.123986	0.0520005	0.141324	0.0593679	0.138747	0.132451	0.10386	0.144519	0.117293	0.0655118	0.110182	0.107619	0.101486	0.0862754	0.085214	0.141105	0.0548241	0.102851	0.131044	0.105748	0.0860296	0.0978363	0.0859512	0.0863277	0.175876	0.0917657	0.164132	0.0988402	0.12421	0.0836558	0.155688	0.100853	0.081674	0.150083	0.10433	0.135175	0.130997	0.166627	0.151735	0.116404	0.15265	0.141659	0.0752531	0.168603
N-AcetyLeucine	HMDB0011756	0.000267538	0.54875	0.0466487	0.0595175	0.0338723	0.0129843	0.0665494	0.0414642	0.0598119	0.0467006	0.0475609	0.0469258	0.0405693	0.0229837	0.0489465	0.0441315	0.0575084	0.0264535	0.0480747	0.0665956	0.0371862	0.0476244	0.0520064	0.0228336	0.0451072	0.038208	0.0323481	0.0413949	0.0872642	0.037013	0.0469431	0.0377462	0.0479419	0.0603373	0.0361874	0.0386468	0.0318862	0.0678484	0.0533169	0.0381619	0.0377635	0.0513482	0.0604585	0.0314705	0.0859421	0.0566828	0.0423071	0.0438428
N-Acetyltryptophan	HMDB0013713	2.83375e-06	0.454794	0.0229918	0.0192681	0.0191707	0.00629411	0.0247095	0.0183463	0.0276291	0.0219563	0.0250343	0.0304879	0.00941681	0.0182245	0.0254445	0.0252252	0.0311823	0.022273	0.0240435	0.0201249	0.00977415	0.0162429	0.0207909	0.0161251	0.0157556	0.0216842	0.0128197	0.0239014	0.0247054	0.0127507	0.0247907	0.0103264	0.0196742	0.0149597	0.0267683	0.0150125	0.00906352	0.0229877	0.0160398	0.0280433	0.0252049	0.0233369	0.0614915	0.0184884	0.0311904	0.028157	0.0151384	0.0301996
O-Acetylserine	HMDB0003011	0.202165	-0.0829358	2.86094	2.1502	1.34151	0.573387	1.12081	1.47943	2.41989	2.14666	1.80796	1.8152	2.15096	1.47108	2.24409	1.73144	2.34229	1.36156	1.30804	2.93547	1.07618	1.00363	1.71162	1.22099	1.84314	1.69011	1.61283	2.12705	1.57534	2.54185	2.46677	1.60412	1.80015	1.34562	1.43538	1.19199	1.31434	1.66616	2.35888	1.5784	1.43091	1.5395	1.38926	1.76191	1.96872	2.68277	1.37785	1.96312
Phenylalanine	HMDB0000159	2.53063e-12	-0.423393	66.3499	52.4491	56.7501	26.5593	58.6242	57.9713	52.382	70.4683	47.675	54.0594	55.0932	64.3089	61.0754	57.3022	55.0102	50.4139	54.8045	60.1237	57.5654	63.1785	52.7538	47.5227	58.697	67.7702	61.6481	58.4472	34.829	56.2268	59.463	57.0618	60.1509	54.526	59.612	66.5229	54.9173	44.7564	74.3643	63.3284	50.5684	105.123	56.619	53.2108	56.5699	49.3723	66.0833	58.8162
Phenylacetylglutamine	HMDB0006344	6.07034e-06	0.835938	1.3663	2.73811	0.636926	0.653008	0.880682	1.74542	2.06167	0.733249	2.545	1.39953	2.1314	1.89359	2.04393	0.952659	0.992227	2.0169	1.49316	2.90081	0.860233	0.773279	0.601308	1.16071	1.17552	0.595753	0.640192	0.573205	2.96956	3.57145	4.98617	1.86359	0.383945	3.52985	1.848	1.1295	4.84104	2.43183	1.10008	0.728504	5.8169	0.585578	1.98664	0.954812	3.39427	3.68442	0.858637	2.38013
Alanine	HMDB0000161	2.83375e-06	-0.232633	483.718	326.322	367.979	239.476	383.223	327.406	396.527	498.632	356.755	338.006	420.164	330.141	457.5	348.419	369.651	276.796	384.143	297.755	368.063	412.692	337.222	341.575	423.575	422.085	377.147	439.735	285.825	434.669	435.858	313.305	464.828	386.216	402.052	349.164	366.835	335.057	273.992	368.492	381.125	476.411	396.763	297.474	299.023	316.691	378.273	394.951
Alanyl-glycine	HMDB0006899	8.35531e-19	1.34952	0	31.0888	0	11.5385	32.4016	13.7904	0	0	15.1392	42.7587	0	0	6.77128	0	26.1496	39.9068	56.1632	4.32104	6.10111	0	29.901	21.8436	6.52538	0	0	0	40.6038	0	40.3417	22.3003	23.4791	16.1308	0	18.5277	18.8508	0	20.1947	16.7879	23.4313	0	14.169	0	37.6547	16.0906	7.72581	0
Methionine	HMDB0000696	1.35663e-09	-0.381478	19.5803	16.2895	22.9985	9.31611	23.1663	23.9135	19.0884	22.7685	16.6223	17.5738	19.636	21.7968	25.0133	21.3604	17.3015	17.9658	20.2509	22.3219	17.5696	24.3574	18.3825	14.5653	19.2791	20.6644	24.2564	21.9104	13.8399	22.2351	20.792	20.9693	20.562	16.3676	22.7833	19.6046	23.4129	14.3891	23.8262	20.975	18.9213	33.0364	19.9298	19.3722	16.2934	16.1063	20.0971	20.6523
Glycine	HMDB0000123	0.00992213	0.160124	162.491	143.679	172.435	75.5779	209.342	184.537	209.225	109.65	90.4304	132.401	158.209	133.102	144.763	166.691	144.591	115.604	203.213	155.573	125.638	183.596	154.911	162.177	139.92	126.766	129.732	161.81	224.052	103.252	233.223	135.336	135.471	133.828	143.367	194.595	181.478	222.495	84.3785	143.105	171.866	179.154	224.212	118.415	208.239	85.5497	159.16	201.632
Glycyl-valine	HMDB0028854	0.0925649	-0.218315	0.217543	0.0648852	0.219816	0.0468886	0.10779	0.191785	0.091659	0.145947	0.26446	0.109156	0.161808	0.214271	0.0688519	0.0818485	0	0.0840586	0.119013	0.0764351	0.167331	0.132348	0.0902928	0.151303	0.362577	0.253249	0.188473	0.0993628	0.211424	0.129765	0.0702468	0.133892	0.114874	0.0261711	0.136487	0.128226	0.184908	0.0817107	0.101292	0.234546	0.0264753	0.0732549	0.183749	0.163088	0.12322	0.0768485	0.117669	0.162423
Glutamic acid	HMDB0000148	5.17204e-19	-1.51025	189.392	139.031	207.423	81.1271	131.745	218.701	264.962	244.618	211.858	119.046	207.076	350.511	249.808	189.885	183.653	146.657	276	134.227	311.016	364.499	170.37	235.164	268.642	185.171	257.185	303.502	26.1473	304.348	56.7219	107.917	101.844	165.729	138.058	194.144	239.283	189.92	105.928	305.103	121.569	113.532	174.56	240.748	45.4179	49.6213	276.531	225.749
Glutamine	HMDB0000641	8.35531e-19	1.02963	159.114	201.294	146.023	139.948	286.488	246.564	149.577	74.1454	54.8193	462.489	115.81	10.2829	132.737	169.853	206.238	135.323	162.111	64.3721	84.1552	49.2638	273.243	112.076	84.3984	113.646	135.724	67.4196	384.02	81.1643	496.742	202.176	303.956	135.963	296.827	171.49	104.717	212.067	39.3034	118.498	272.814	311.247	288.852	86.2447	450.606	131.923	164.935	138.83
Citrulline	HMDB0000904	0.0915665	-0.115934	9.25403	5.35286	16.0777	7.53739	8.16607	12.3035	8.54254	11.4039	10.9683	5.71377	13.0414	9.93795	13.2976	6.46903	9.83051	9.85464	7.31222	14.7279	10.6125	6.82831	9.43778	11.0844	9.34328	10.3907	9.34433	8.19779	16.4914	13.5719	9.37093	12.0728	5.99506	11.8803	14.1965	7.99183	13.6458	11.5197	7.59865	7.98217	8.87285	19.7763	9.66131	9.4955	11.0563	7.87534	10.0071	11.2765
Cystine	HMDB0000192	1.52622e-08	0.28009	96.225	85.1589	83.5742	37.4007	86.2396	88.4819	97.6665	102.456	99.7726	135.316	105.944	87.845	83.2854	77.4934	62.8851	80.2414	93.0058	99.0203	96.6392	86.7551	103.355	87.5711	117.452	84.4801	93.435	79.8455	139.19	75.2599	91.1466	80.0798	76.7763	97.2391	96.8836	88.0998	101.047	105.464	87.9245	85.0557	118.73	96.2877	94.4048	125.247	131.887	58.1453	87.859	91.0617
Sarcosine	HMDB0000271	0.000337154	0.254733	0.934583	0.740588	1.07936	0.244955	0.705085	0.994882	0.767101	0.392075	0.589078	1.06761	0.927276	0.995757	0.59065	0.892075	0.531496	0.813952	1.0609	0.703749	0.589078	0.582613	0.454451	0.690482	0.621417	1.04227	0.661062	0.964845	0.59322	0.458693	0.674195	0.990178	0.538714	0.508149	0.791301	1.16342	0.645336	1.34718	1.25961	0.584084	0.830351	0.797239	1.18563	0.689561	1.37011	0.706028	1.16005	0.799596
Carnosine	HMDB0000033	0.40293	0.323761	0.0539186	0.0219688	0.0134377	0.0112761	0.0241303	0.0126155	0.156703	0.0905097	0.0134907	0.0238253	0.0757017	0.0396101	0.0535208	0.0392256	0.0474871	0	0.0156699	0.312956	0.0173673	0.0136012	0.0155019	0.0208328	0.0637139	0	0.00724926	0.0172214	0.121001	0.0236308	0.016355	0.036012	0.0156124	0.0557176	0.0804226	0.00759404	0.0317022	0.0106661	0.204805	0.0401759	0.0289749	0.0218185	0.0215223	0.0259249	0.0149848	0.0434911	0.0195597	0.0158732
Pyroglutamic acid	HMDB0000267	2.67823e-10	0.405195	25.5131	22.2815	17.5507	12.9649	15.3493	24.4711	34.8236	15.6303	13.0896	30.5946	21.4474	10.6072	19.6271	19.0393	13.6774	18.3227	19.885	12.117	17.391	11.8013	21.483	14.2843	12.3044	17.0157	20.4082	15.9809	24.7995	14.2006	29.0395	16.5158	22.3753	14.4093	24.5176	11.692	13.1805	21.514	9.53285	16.673	17.8764	22.288	31.4345	17.2272	23.3963	13.1422	26.2135	21.6679
Arginine	HMDB0000517	5.4701e-12	0.659746	2.54274	5.33116	6.41796	2.33976	8.68585	6.99676	6.16467	6.18273	9.28167	7.95807	9.9385	5.95462	8.14078	4.1156	7.04111	4.77198	6.02957	5.77786	10.0747	8.11618	5.41052	5.52894	11.2215	8.47842	9.07591	5.03137	8.25381	7.11198	5.67187	10.1607	5.18845	8.53955	6.19599	7.87322	5.8471	5.43644	8.04593	6.60087	8.40585	12.7404	7.1003	5.63879	9.82149	3.46589	6.7797	7.9903
Lysine	HMDB0000182	1.99881e-11	-0.326012	238.233	166.843	247.03	94.9603	206.792	268.375	210.389	258.993	169.818	171.925	274.892	204.118	273.547	260.79	202.295	189.365	233.989	248.794	246.384	209.633	215.942	143.106	211.22	284.339	247.726	249.746	224.118	199.076	223.854	204.382	257.447	162.64	251.129	202.492	235.268	223.151	223.69	261.899	207.732	304.418	155.723	235.96	194.711	192.647	229.007	259.457
Tyrosine	HMDB0000158	5.53062e-10	-0.363123	55.9975	49.298	57.2582	23.1806	56.1371	67.1377	49.9132	70.5561	46.7026	51.6839	52.4861	49.2246	62.5566	51.7233	46.3585	46.0087	50.9145	51.3817	54.8964	55.7641	44.9012	39.2908	49.9314	67.569	67.5887	56.5845	28.9154	50.7841	48.1099	54.3483	52.3601	46.8066	51.6531	45.1362	45.8132	42.8132	76.6151	64.82	46.4966	80.1851	45.7426	46.6109	38.0738	48.7273	53.6353	52.6382
Leucyl-glycine	HMDB0028929	0.0410244	0.361419	0.00266709	0.00372968	0.019015	0.00233238	0.00248114	0.00779407	0.000977579	0.00806503	0.0122463	0.0183987	0.00222081	0.0170917	0.00442567	0.0108224	0.00545107	0.00674211	0.0117522	0.00256615	0.00567421	0.0144618	0.00823504	0.0196419	0.0156731	0.0127935	0.00818723	0.00962703	0.0123207	0.00446286	0.00497822	0.00316651	0.00777813	0.00257146	0.00539794	0.0116406	0.0153809	0.00178515	0.00255021	0.00748592	0.0035331	0.00392626	0.00734778	0.0182127	0.00486665	0.00434598	0.0129104	0.00446818
Leucyl-leucine	HMDB0028933	0.778552	-0.0299148	0.0121802	0.0201531	0.0190808	0.000667131	0.0113658	0.0151639	0.0198993	0.0214178	0.0217656	0.0191176	0.0235501	0.0151844	0.0171735	0.00916793	0.0151516	0.012168	0.0121107	0.0251832	0.021164	0.0173208	0.0120697	0.0180453	0.0236156	0.018651	0.017902	0.023853	0.0131175	0.0133508	0.00791962	0.0145786	0.0185364	0.0290099	0.0150207	0.00460034	0.00978595	0.0156714	0.0193713	0.0172021	0.016224	0.00522654	0.0327631	0.0146359	0.0183932	0.0189457	0.0120165	0.0080997
Taurine	HMDB0000251	0.0165763	-0.139317	116.485	120.701	90.644	24.5748	96.0017	122.054	81.6866	132.338	81.4018	65.9838	122.354	92.4761	127.217	96.1696	116.606	76.5655	88.272	201.261	80.161	56.8838	87.8067	52.1715	98.6122	79.6968	85.9086	84.4146	96.6455	102.908	71.985	100.205	129.983	112.875	109.951	102.024	83.3113	98.685	145.081	82.8585	98.5704	96.8397	94.5544	89.842	100.785	155.075	71.3452	111.239
Tryptophan	HMDB0000929	1.58042e-10	-0.524728	9.9921	7.20868	14.1152	6.78059	9.5822	11.7578	8.98023	14.326	12.7376	9.55569	9.46519	10.9024	15.1835	9.84996	8.8257	11.336	12.5895	10.6457	17.8164	9.8372	8.89596	10.6802	10.7537	18.0918	12.1182	11.2976	4.2397	8.55175	7.38341	7.86076	8.89965	13.0368	10.1493	11.202	10.6126	6.6245	16.3013	12.2873	10.5972	18.8189	9.33904	10.5012	8.89455	9.27805	13.4488	15.0121
Serine	HMDB0000187	1.26142e-05	0.36332	28.9035	9.42407	29.4704	17.5495	19.1463	27.2208	25.5645	22.3643	19.0342	12.2542	19.1399	12.5653	23.1529	17.3733	11.2026	12.6772	25.4821	20.9411	24.8838	19.2001	18.3981	21.9152	15.4997	11.4036	26.9049	18.1947	45.2222	18.5215	26.5294	13.7925	18.487	15.5111	27.1358	22.477	24.1883	23.6371	14.0173	14.2471	24.3549	28.9307	26.3424	19.0174	23.0825	15.5204	26.5264	41.0922
Threonine	HMDB0000167	0.186763	-0.0797261	161.048	111.043	172.148	40.1752	128.4	156.835	149.181	146.349	96.5851	184.631	174.289	178.202	159.536	176.965	113.439	113.396	146.376	173.441	106.245	98.614	127.541	91.5497	119.095	124.527	185.295	160.745	166.979	164.242	167.528	137.673	155.217	122.496	168.517	118.528	132.033	117.831	145.71	139.494	162.076	248.083	146.486	143.501	138.058	123.236	163.49	125.712
Aspartic acid	HMDB0000191	0.0660937	-0.268991	3.69472	1.28563	3.2604	3.5347	2.35065	3.50464	5.41364	3.31426	5.02572	2.44992	3.42077	6.0363	1.28251	2.21616	4.97024	2.62868	4.05431	2.93068	4.59926	2.51155	0.835379	3.9917	3.07557	2.83585	3.52204	4.23397	3.60259	5.78719	2.18414	5.16837	3.12005	6.20774	4.87196	5.43341	1.69758	2.32119	1.37707	4.32202	3.16932	4.74675	2.41875	2.47045	5.07752	2.54505	5.93822	4.55931
Asparagine	HMDB0000168	0.00177761	-0.202524	72.9801	50.9527	72.3368	25.9318	58.6496	61.2518	58.4821	56.041	34.7501	68.551	53.0953	60.3519	66.6018	81.8105	67.3585	53.3905	71.1573	60.5705	43.9171	57.9846	67.5679	44.6125	50.5512	52.4838	68.652	56.18	44.7759	76.0011	86.7541	53.9189	60.154	61.6897	52.2915	46.7639	42.5576	45.8823	48.1923	50.5487	70.4268	95.0976	68.3977	46.7259	53.5474	50.702	69.4616	56.2838
Valine	HMDB0000883	4.46518e-15	-0.544624	176.825	99.5723	190.563	101.567	158.555	215.989	173.288	247.322	159.261	106.66	186.734	174.989	235.469	140.834	132.503	136.915	139.561	181.907	227.983	132.981	132.908	166.494	186.554	209.856	182.289	195.921	92.1945	181.366	129.8	149.614	193.729	168.663	175.992	163.612	165.619	120.029	199.652	172.502	146.694	273.245	144.346	149.303	112.556	132.929	188.848	189.087
Hypotaurine	HMDB0000965	1.23144e-08	-0.698463	1.99371	1.76383	2.26329	1.02021	2.50563	4.41569	1.92585	5.92239	2.51612	1.27037	2.7152	2.16295	2.75538	2.98955	3.89377	1.62833	3.12193	6.1742	1.65904	1.28413	3.28519	0.907073	1.92409	2.6437	1.59251	2.67286	1.00426	3.05378	1.44871	2.43306	2.23227	2.62751	3.23527	1.94033	1.80822	1.90913	7.25166	3.65853	2.0363	2.95263	1.56796	2.54818	0.780192	4.8318	1.78112	1.86847
Indoleacrylic Acid	HMDB0000734	0.259571	0.506213	0.00768203	0.012693	0	0.0128479	0.0207436	0.00971206	0.00428442	0.0160051	0.0193226	0.00785298	0.0158502	0.0754688	0.00139965	0.0347668	0.00250548	0	0.029024	0.01132	0.000144238	0.00522998	0.00659757	0.0214435	0.00109514	0.0196431	0.00977082	0.0189433	0.0308777	0.0155083	0.0166408	0.00960521	0.0189647	0.00903894	0.0901277	0	0.0308403	0.0158876	0.0178802	0.00834981	0.00815749	0.00954645	0.00598323	0.00687537	0.0110529	0.0113628	0.0029008	0.288001
Indoleacetic Acid	HMDB0000197	0.00169731	0.287737	0.32804	0.504767	0.309533	0.213535	0.356188	0.306485	0.323519	0.590627	0.491637	0.45725	0.213363	0.302957	0.33743	0.209173	0.228462	0.286922	0.315447	0.229256	0.416674	0.528314	0.3417	0.285324	0.22502	0.291711	0.674141	0.25572	0.205155	0.741911	0.466509	0.377075	0.293818	0.253967	0.322577	0.334102	0.402677	0.33566	0.238606	0.216988	0.400314	0.324032	0.671395	0.338503	0.33191	0.368615	0.234673	0.397905
Histidine	HMDB0000177	1.62852e-11	0.439765	62.2133	54.0599	57.236	33.7629	57.6531	60.5743	62.7102	67.8416	51.2279	60.8813	77.7645	75.7379	80.0632	71.9761	67.581	58.1047	66.321	79.6754	46.5729	59.2747	64.0434	56.5718	64.1042	78.8636	71.3966	56.2021	61.3272	73.6309	70.1789	62.6403	61.4187	68.2931	65.8664	63.0451	68.6194	60.6392	84.3494	54.1008	65.5898	126.281	63.7335	48.6767	60.2191	66.9362	68.7792	67.0801
Kynurenine	HMDB0000684	0.845226	-0.0193813	9.37636	8.52468	3.74295	2.53295	5.5865	5.44655	4.94552	6.5236	2.6482	8.5479	4.08645	4.65004	4.66569	5.17576	5.46938	4.71335	5.98528	4.03568	4.11515	6.60959	6.11759	3.36816	3.73357	5.0557	4.81066	3.97755	4.4609	7.19194	6.70446	10.4174	8.23441	2.62425	4.90979	4.28431	4.87106	5.0324	4.34394	6.28803	4.03732	16.6908	4.96763	4.76926	3.68006	5.98742	4.80866	4.50864
Leucine	HMDB0000687	5.12388e-15	-0.715472	78.419	38.9086	99.7262	51.7036	74.1916	98.1858	78.8573	149.942	75.2919	45.5519	93.6066	78.274	108.392	57.1426	58.2068	67.8841	63.4982	94.895	115.17	65.6388	58.0384	67.9931	89.2566	106.123	90.6753	88.3967	32.947	74.187	54.9126	68.5782	82.4156	78.0267	83.0543	79.4623	79.7864	49.5053	130.163	80.9318	60.8756	177.931	62.5395	68.9661	46.9112	60.552	104.455	100.527
Isoleucine	HMDB0000172	1.5305e-13	-0.643302	38.0409	11.4348	47.7083	31.661	34.711	45.3935	38.6207	67.6559	40.5996	15.4732	43.9742	35.7747	45.3316	24.9629	27.2848	32.1272	30.1287	35.2882	61.5529	27.4737	25.7689	32.3893	46.6478	55.1863	42.2249	44.3144	16.8251	43.966	26.5171	27.8116	43.8404	36.7757	39.1321	41.2337	39.6483	24.3187	45.2607	40.9434	30.254	55.1114	29.6023	34.2325	21.993	22.0246	45.7971	47.9151
[truncated: 111 more columns]

## Sheet: Table S5
Table S5. Amino acids expression of maternal blood between structral anomalies group and control group (targeted metabolomics,μmol/L).
Metabolite	HMDB	q value	Log2(Fold Change)	Control	Control	Control	Control	Control	Control	Control	Control	Control	Control	Control	Control	Control	Control	Control	Control	Control	Control	Control	Control	Control	Control	Control	Control	Control	Control	Control	Control	Control	Control	Control	Control	Control	Control	Control	Control	Control	Control	Control	Control	Control	Control	Control	Control	Control	Control
Hydroxyproline	HMDB0000725	0.344412	0.177072	2380.46	1731.11	2441.28	1712.39	2030.71	4801.86	5810.41	1946.77	3984.14	1604.35	4168.5	2389.27	1455.39	1078.85	1363.23	1223.41	1664.96	1313.5	2644.11	1826.91	1923.93	2053.62	1374.33	1407.6	1840.51	2338.34	1631.7	2251.99	2591.89	1677.31	3662.13	1502.42	2046.18	1532.38	4008.82	5030.84	1122.29	2107.74	2325.7	1555.04	1483.23	1854.56	3267.36	1616.98	2522.76	2848.06
N-Acetyaspartic acid	HMDB0000812	0.489563	0.424173	86.329	84.362	68.146	47.101	53.489	48.207	100.357	15.23	98.493	32.943	28.932	61.249	22.855	0	63.2	72.954	50.023	34.879	37.629	41.747	48.129	39.888	11.24	80.42	46.045	38.244	4.744	20.643	35.924	41.38	24.087	39.857	29.422	35.938	44.359	41.561	38.796	134.426	40.984	42.151	76.989	32.949	33.774	70.19	16.097	125.192
N-Acetyl-L-alanine	HMDB0000766	0.175048	0.103439	140.088	107.55	146.039	168.66	137.948	154.263	160.627	136.137	284.246	149.632	152.174	126.86	79.847	98.347	141.114	119.447	79.55	112.916	146.535	133.204	144.76	155.146	109.21	142.712	96.065	128.549	77.151	144.317	179.697	137.928	123.467	91.587	115.118	99.588	133.206	134.704	74.361	137.781	142.248	134.863	143.567	125.013	149.338	121.736	147.11	151.593
N-Acetyglutamic acid	HMDB0001138	0.856957	0.0216034	74.728	38.322	69.918	98.063	43.205	93.177	80.5	50.736	301.438	86.551	87.516	71.093	37.747	62.809	55.625	71.849	48.077	70.628	101.528	67.788	71.299	81.832	75.206	65.698	62.469	67.774	27.913	61.685	79.073	64.687	80.235	44.45	45.059	53.516	69.63	62.585	45.711	112.799	103.997	65.164	158.392	59.133	85.753	60.086	77.389	71.001
N-Acetyglutamine	HMDB0006029	0.793791	0.050284	23.434	0	26.577	22.954	16.076	24.649	19.657	20.186	25.389	22.013	25.125	22.457	30.533	10.538	27.77	25.943	15.771	14.744	35.493	19.339	26.944	6.938	21.282	25.136	4.281	28.23	11.297	22.946	19.475	31.73	14.043	16.987	15.63	12.572	14.06	24.14	10.46	45.076	24.087	21.415	30.343	22.69	23.238	31.007	34.778	18.454
N-Acetymethionine(NAM)	HMDB0011745	0.857606	0.0215948	3.588	8.605	9.382	15.499	6.386	9.52	8.709	8.136	29.387	11.403	11.867	5.624	3.206	3.54	5.846	10.931	3.236	7.068	13.243	9.735	7.305	12.696	5.337	14.025	11.034	3.579	2.453	6.759	8.358	10.822	11.87	6.11	6.471	7.629	10.203	5.846	3.352	18.833	12.608	8.914	21.04	9.129	8.12	5.306	9.82	7.859
N-AcetyLeucine	HMDB0011756	0.827959	0.674262	0	0	0	0	0	0.508	0	0	0	0	0	0	0	0	0	0	0	0	0	0	0	0	0	0	0	0	0	0	0	0	0	0	0	0	0	0	0	1.12	0	0	0	0	0	0	0	0
N-Acetyltryptophan	HMDB0013713	0.840926	-0.0316526	1.52	0.946	2.309	2.237	1.889	2.039	2.077	1.539	7.953	2.047	1.761	2.588	1.028	1.023	3.342	2.361	0.781	1.464	2.272	2.271	1.059	1.59	1.3	2.017	1.208	1.208	1.459	2.796	1.327	1.325	1.124	2.297	2.376	2.273	3.181	2.26	2.402	3.19	2.571	1.333	2.218	2.671	3.137	2.835	1.556	4.757
O-Acetylserine	HMDB0003011	0.357604	0.108722	152.677	72.975	142.343	168.951	108.366	151.575	107.744	131.504	279.081	107.961	117.823	114.435	61.211	80.006	153.717	101.241	61.776	80.404	113.048	120.738	175.297	123.517	103.299	169.308	62.525	119.639	81.143	157.803	160.505	134.046	85.092	85.932	138.685	101.041	198.199	112.371	74.724	101.687	101.017	133.827	129.669	167.773	152.647	114.115	97.089	140.643
Phenylalanine	HMDB0000159	0.827959	0.0150317	11361.7	7930.99	11422.7	14355	11675.3	11301.2	11406.8	9029.94	21297.4	11677.9	11789	11020.8	6040.1	6615.01	10385.9	8238.57	7057.48	9563.32	15516.2	11512.3	9378.53	10452.5	9107.95	9819.51	8733.09	14861.9	6933.8	10105.4	10709.7	11343.9	14742.2	7661.56	8457.56	9397.16	12571	11211.5	5860.11	11424	12339.8	8774.54	13084.9	12470.5	11750.5	13040.1	11109.4	9807.64
Phenylacetylglutamine	HMDB0006344	0.0868223	0.469938	58.946	152.972	45.788	64.418	89.073	253.104	251.44	27.397	143.911	149.13	457.453	49.954	117.314	146.442	58.787	368.157	127.165	185.594	86.176	36.777	70.454	286.449	44.946	60.635	44.531	47.405	184.996	527.939	480.059	145.964	38.428	246.592	139.466	71.259	796.161	65.975	32.351	318.544	666.772	45.897	69.666	97.963	84.647	349.137	138.857	709.777
Alanine	HMDB0000161	0.357604	0.082482	29816.2	22571.5	33150.7	41956.6	27128.7	28160.2	31863.8	36386.9	50048.4	29545.1	28442.9	27268.2	20279.8	19209.4	31891.2	25285.9	19600.8	21808	34897.8	31572.1	22304.9	33702.6	29300.7	26457.3	26829	38616.6	19321.3	29945.9	32080.7	25171.7	46586.1	22556.7	29011.6	26542.5	36908.7	35005.6	15807.8	27049.5	36351.5	21312.5	26486.7	27756.4	30313.3	34765.1	32002.1	28968.8
Alanyl-glycine	HMDB0006899	0.668438	0.0467234	4974.19	3756.11	2843.31	4517.51	2999.41	4380.41	3803.26	4382.18	3026.07	4753.15	5315.76	3866.47	3264.09	3079.24	4911.95	3721.45	2574.21	3956.78	3765.31	3315.07	3417.14	4219.83	2959.42	3238.62	3154.2	3228.98	2394.92	5653.73	4912.9	3871.59	3591.89	2828.11	3663.03	4762.6	3783.66	3464.2	3381.96	3598.54	4494.14	4696.52	0	3252.58	3662.04	3836.56	4862.07	3444.01
Methionine	HMDB0000696	0.344412	0.0956151	2485.15	1824.64	2974.3	2935.33	3499.38	3577.43	2716.87	2500.82	4951.61	3132.21	2864.69	2850.35	1980.3	1421.73	2334.81	2319.7	1812.63	2769.85	2935.21	3351.88	2436.89	2797.43	2813.99	2307.65	2134.39	3380.05	1649.95	3542.16	2804.67	2254.42	3516.95	1731.45	2484.44	2674.53	3770.15	2892.86	1591.77	2869.8	4194.93	2674.58	2992.23	3829.67	3493.88	3120.85	2649.42	3198.23
Glycine	HMDB0000123	0.552939	0.068714	10027.9	9083.73	13204.6	15385.7	13860.8	16449.7	17271	9454.2	28511.4	12346	14616.3	9692	6840.49	8702.46	8651.07	9117.56	8463.7	11117.5	13855.5	11970	11057.8	16394.2	6954.77	10417.4	7359.8	17768.5	7847.13	9053.99	13880.9	13845.1	14621.8	8020.76	9408.87	9680.89	13385.1	15634.1	6250.18	12798.2	13051.5	8717.2	14437.6	11936.9	11413.3	12233.6	11097.2	14075.5
Glycyl-valine	HMDB0028854	0.840926	-0.0477233	231.596	312.395	528.854	1443.59	289.943	345.487	654.295	322.556	118.796	1829.39	833.205	118.744	208.425	83.35	157.468	325.485	427.33	525.866	3725.43	1216.06	585.435	1041.34	639.356	1438.69	975.455	1524.9	157.349	256.774	404.073	933.177	1868.01	679.464	145.127	212.069	538.079	62.652	41.066	2269.42	882.017	438.488	1142.76	718.043	211.303	439.832	613.271	153.385
Glutamic acid	HMDB0000148	0.780878	-0.0525351	8649.2	9160.86	11921.1	23595.6	12721.5	16689.4	13229.8	13686.6	50007.7	15964.4	11892.6	7383.18	8662.73	6354.06	6894.59	10089	10272.3	9202.02	28100.7	14439	11121.5	15321.5	10029.3	18512.5	17210.9	21355.1	6041.91	12696.8	11435.5	12265.7	21970.2	8581.83	5658.72	7673.85	10144.7	4564.92	4965.69	21306.9	15140.6	12417.1	21437.6	14147.1	10152.8	13121.8	14777.9	8550.07
Glutamine	HMDB0000641	0.407613	0.0557365	64756.5	43512	60488.9	60894.3	54635.7	61341.1	57042.6	54692.2	47737.2	66541.4	61828.4	62430.6	42732.6	42760.1	65186.9	49118.3	38145.6	55549.3	48370.8	49817.9	69842.4	55304.9	45197.1	42647.2	37008.5	47273.2	40367.4	58418	69208.4	55537	50852.3	40048.5	55323.7	53402.9	56069.2	63125.8	46234.2	53311.1	63506.1	65786	53500.9	45485.4	57315.6	59731.5	64765.5	56168.9
Citrulline	HMDB0000904	0.488355	0.091025	3539.27	2242.64	3975.2	3145.62	3059.01	2718.8	2958.41	2405.09	4674.89	2521.02	4250.18	2122.55	1969.04	2096.46	3867.12	3108.34	2226.54	3334.7	1963.88	2146.53	3369.99	2662.49	2116.56	2205.61	1462.27	3169.72	2093.67	4787.07	3537.74	2922.72	2102.36	2585.53	3297.57	1243.44	2956.76	3974.86	2249.83	2708.47	2366.02	3481.31	3499.56	2222.62	3213.37	2793.72	2088.32	2722.66
Cystine	HMDB0000192	0.653929	-0.066343	6324.48	6946.5	7766.18	7617.21	7478.16	6145.85	7019.44	7943.58	12832	8605.03	8414.37	7273.77	5158.7	5592	10955.1	6501.53	6149.54	8991.76	10358.3	9384.84	9516.41	9322.11	8121.14	6565.2	6228.65	8871.84	5483.11	7777.68	8824.92	9705.05	9040.44	4973.61	5829.39	7374.13	7480.9	7606.15	8802.78	8750	11410.7	10003	6363.2	6123.59	7775.39	8599.94	6869.88	7681.14
Sarcosine	HMDB0000271	0.489563	0.187112	74.929	29.965	82.77	44.324	35.381	44.901	57.676	23.208	43.182	29.976	51.395	63.767	26.611	49.183	35.793	38.61	45.397	44.016	0	34.492	45.917	61.032	0	64.371	42.685	47.131	0	38.13	48.753	54.133	59.163	33.88	30.131	54.668	59.702	97.096	75.165	30.526	53.325	37.042	52.237	67.9	126.899	50.072	87.507	65.837
Carnosine	HMDB0000033	0.668438	0.159004	8.593	2.733	2.365	9.489	6.601	9.22	8.344	1.881	5.168	4.863	4.209	3.981	0	0	5.149	2.167	0	4.755	11.537	1.423	2.543	3.49	6.417	0	5.798	9.465	3.769	0	7.524	3.151	10.61	0	8.414	4.356	6.394	3.797	0	3.048	3.914	4.679	0	4.045	0	5.407	2.633	3.887
Pyroglutamic acid	HMDB0000267	0.827959	-0.030442	1695.03	1457.18	1316.66	2447.1	1506.52	1601.07	1756.38	1277.96	5792.36	1493.35	1666.59	1356.75	1127.12	1001.22	1361.25	1635.77	1030.81	1495.41	1606.1	1665.76	1728.58	1906.72	1979.4	1461.89	1016.95	1315.72	788.776	1517.23	1757.13	1627.71	1532.52	1192.02	1149.95	1153.18	1876.19	1080.53	743.717	1852.02	1880.22	1381.94	3472.34	1426.06	2084.62	1407.63	1859.53	1673.79
Arginine	HMDB0000517	0.825819	0.0365535	15877.5	8046.43	13738.8	12498	9715.02	18223.8	16999.6	8233.45	14329.4	13114.7	12750.6	15661.6	5465.75	4542.74	13315.3	11006	8093.12	13834.7	23379.3	7923.6	8440.42	12371.1	6855.83	9061.87	12709.2	19436.2	8722.42	7755.58	20766.2	8633.13	25947.2	5161	11863	9220.11	9448.34	13828.2	9133.01	12532.5	13206.4	13462.2	4639.21	8205.29	4608.79	9335.76	8144.14	10122.9
Lysine	HMDB0000182	0.0868223	0.128764	23167.1	22484.7	26177.1	27784.2	30206.8	32945.4	26507.4	26706.3	37924.1	24507.2	28795.5	25675.3	16674.6	23376.3	26366.6	20561.8	19284.5	31194.3	32566	29811.8	33711.8	20991.4	27495.4	25814	22624.4	30945.1	20243.8	26588	29720.8	27448.8	33513.8	18002.8	22544.7	22000.1	31428.4	31689.6	16537.7	26455.2	29528.4	26110.9	18276.5	35386.2	37743.7	35440.1	27780.4	28166
Tyrosine	HMDB0000158	0.175048	0.112906	7635.57	5030.15	8832.21	8062.3	10705.9	9489	8377.55	6890.43	12053.1	8065.93	7756.91	8733.49	5102.82	4602.5	7498.07	6523.27	4998.73	6108.54	8378.38	9169.62	6403.06	6575.39	6688.38	6908.05	6168.34	9429.99	4231.5	7990.46	6406.29	6764.58	9151.31	4899.14	6498.71	6386.72	8850.9	10808.8	4925.71	8319.3	9312.78	5834.93	8831.66	10500.7	7913.14	10006	7796	7956.95
Leucyl-glycine	HMDB0028929	0.827959	-0.117004	35.947	6.434	8.881	28.302	9.33	28.965	50.282	9.101	11.103	9.461	29.95	11.555	9.883	14.502	5.413	4.484	5.733	6.996	93.016	6.129	5.182	8.416	46.71	8.463	12.884	15.697	25.525	7.135	59.105	9.651	65.398	11.25	36.863	6.343	23.882	5.208	8.031	9.621	10.521	8.852	9.196	11.35	13.719	56.351	7.336	4.485
Leucyl-leucine	HMDB0028933	0.0222913	-0.350817	173.577	71.446	116.573	132.107	158.676	154.149	172.522	117.06	60.442	113.39	134.202	150.819	58.326	84.306	98.345	60.436	60.143	68.175	301.19	94.773	64.522	80.538	153.873	110.116	107.608	65.59	48.573	65.608	131.856	68.904	180.174	91.996	101.442	41.123	95.754	103.603	86.861	121.23	36.733	103.273	90.978	112.496	106.89	231.239	132.356	84.737
Taurine	HMDB0000251	0.488355	-0.103711	12574.2	12473.9	15177.3	23022.4	13885.5	14973.6	14719.9	13510.6	39709.9	20719.3	15776.4	7271.68	7273.89	7363.87	7951.7	17011.1	10405.9	11257.5	23669.7	16390.9	14379.3	12884	5525.4	21305.1	17855.3	16283.3	4838.34	13228.7	20091.1	14755	21295.6	11518.4	13646.4	12788.2	15136	3891.56	4520.59	17048.1	15219.9	14659.9	21573.7	15046.4	15384.3	13760.9	15036.5	15653.1
Tryptophan	HMDB0000929	0.660656	0.0411271	8637.06	8890	11957.4	9991.27	11193.1	10311.5	9317.91	9450.94	11917.3	9547.6	9228.02	10528.8	6072.05	5727.72	10056.1	8625.6	6313.57	7867.46	10955.6	12120.3	8642.49	8151.54	7509.86	8408.89	6437.79	11072	4981.5	9274.2	8747.24	10741.5	9581.12	8013.94	7498.88	8611.51	12740.1	11917.1	6380.7	8873.95	11964.9	7681.19	7980.68	11355.8	11356	12259.6	9688.81	12459.3
Serine	HMDB0000187	0.660656	0.0503622	8842.77	10323.4	12588.7	18006.5	11586.4	13623.8	14995.8	11262	16096.5	10902.5	16085.9	8509.16	9102.54	8657.53	6955.03	7927.93	7136.89	14088.9	16784.1	11392.2	11554.8	10478.8	10495.4	9456.09	9112.32	13430.3	7102.04	9872.94	12987.7	11657.4	15155	7538.92	9138.6	14528.4	16091.8	10848.8	7329.85	11638.3	12874.4	11210.3	18488	12601.9	14809.5	19417.4	14233.4	13858.4
Threonine	HMDB0000167	0.00351818	0.18565	16214.2	9600.83	17160	9534.9	15501.7	15496.1	15550.5	12304	18153.1	19864.4	18812.8	17873.2	9169.06	12487.4	10897.8	13313.1	9839.62	14792.9	10776.8	10920.4	11578.8	10871.3	11114.5	9929.19	13687.9	15186.8	12701.6	17934.3	16548.5	12155.5	16817.9	9669.31	12957.2	10966.1	16550.9	12195.6	8772.34	13889	21370.3	15474.7	13772.9	15961.3	15357.4	14310.6	17075	12568.8
Aspartic acid	HMDB0000191	0.827959	-0.0317001	3656.08	5100.54	5007.75	9122.83	4563.65	4127.72	4364.26	5311.34	21897.6	5687.24	5791.56	3260.28	3443.86	2924.73	3835.51	4551.93	4345.33	4838.95	10637.7	5015.47	4512.56	6157.89	4471.05	6953.09	4634.17	5625.09	2819.95	3663.16	4186.48	6294.76	7519.45	3812.18	2522.09	4554.93	4598.68	2601.86	2600.34	6327.11	5043.78	4062.77	8409.34	6280.06	4258.46	4647.88	5952.9	3274.83
Asparagine	HMDB0000168	0.407613	0.0867208	5862.88	5188.15	12212.1	8248.91	6927.42	9377.08	9803.04	4895.16	10629.1	7668.37	9966.23	10431.8	5266.16	6447.62	8708.92	6113.56	3698.25	8827.42	7053.53	6221.53	6132	7810.39	5554.73	5586.55	6298.42	7314.48	4575.7	8694	9255.23	7890.16	8808.79	5508.39	5808.85	7451.02	8454.25	9026.05	3954.49	6545.54	10054.8	9331.2	8919.67	6709.98	8400.14	8182.45	8294.78	6663.57
Valine	HMDB0000883	0.825819	0.0208852	20233.1	13875.9	20673.4	21826	27555.7	25225.2	21977.2	21302.4	29986.2	23144.4	21580.4	23648.3	14419.4	12097.3	18069.9	16752.3	13665.2	21484.6	24587.3	20551.3	19896.7	20267.7	19484.3	17495.2	14201.7	23863.5	12344.8	26014.8	19134.9	16525.1	24350.6	15981	15953.4	17954.6	21833.4	23980.9	14738.5	20118.1	25482.9	14966.3	24287.1	22885	21163.6	21314.7	21656.3	20148.8
Serotonin	HMDB0000259	0.489563	-0.139512	518.514	155.896	492.263	557.061	383.108	430.575	340.618	552.506	445.025	301.762	352.521	356.483	134.573	272.565	72.227	598.885	307.386	191.66	182.193	216.495	163.983	311.191	41.457	628.556	233.715	123.372	93.058	426.168	674.855	213.128	306.622	152.798	214.522	194.381	871.241	186.323	132.555	200.278	532.405	180.888	248.684	231.611	183.282	419.66	199.183	1117.74
Hypotaurine	HMDB0000965	0.680192	-0.0669289	238.798	394.508	345	575.396	264.912	345.089	333.287	255.757	836.423	383.503	320.978	156.922	234.644	128.529	244.433	447.877	123.225	321.858	346.882	288.975	355.936	330.207	125.563	386.128	261.56	236.704	133.028	262.265	460.961	215.768	409.351	275.718	378.892	180.047	287.344	86.265	117.742	363.716	450.922	325.225	286.094	254.432	258.374	277.252	377.963	221.514
Indoleacrylic Acid	HMDB0000734	0.668438	0.611534	0	0	0	0	0	0	0	0	8.057	0	4.341	38.21	0	0	0	0	0	0	0	3.974	8.898	0	0	0	7.139	0	10.726	0	1.239	0	0	0	1.759	0	0	7.882	7.481	0	0	0	0	5.339	0	0	5.017	21.72
Indoleacetic Acid	HMDB0000197	0.24534	0.282955	139.23	175.778	271.322	208.118	210.987	201.394	160.75	283.831	276.457	142.871	160.67	207.967	82.206	118.607	132.364	218.402	87.865	126.911	173.044	154.628	85.854	143.248	92.901	61.137	747.128	185.272	108.885	449.593	125.106	130.776	102.246	116.521	103.937	201.003	252.925	165.484	141.859	137.329	350.452	69.079	262.765	180.854	217.033	433.527	116.873	341.218
Histidine	HMDB0000177	0.777816	0.0397355	12196.4	5864.38	12217.7	8247.66	9078.67	11185.9	13433.5	6159.62	18161.3	11894.9	9338.6	12336.8	4981.99	5606.21	11415.2	10256	6232.78	12760.8	9783.9	8166.57	9767.92	10507.6	5305.51	6970.47	8413.89	11309.2	7148.92	8061.55	12954.1	6988.27	10922.8	5226.96	10907.2	6328.79	7099.21	13285.8	7601.54	10955.5	13152	11259.2	6725.84	6317.2	6811.31	7743.89	7863.12	9108.38
Kynurenine	HMDB0000684	0.777816	0.0440741	468.22	466.01	417.044	431.359	485.046	511.65	567.733	368.168	433.4	363.957	477.623	335.23	150.905	276.09	365.021	363.948	153.443	235.507	421.587	500.67	399.64	448.309	430.114	319.065	285.839	337.543	144.698	356.217	484.533	753.633	435.053	253.171	353.394	280.072	309.743	402.391	270.777	506.511	570.378	251.621	258.849	594.093	583.918	500.883	395.552	871.747
Leucine	HMDB0000687	0.857606	0.00923717	13661.2	9656.74	15018.7	17839.2	19425.2	20517.6	13868.9	15258	24960.7	18153.7	15685.1	14290.7	10959.5	7158.72	11681.1	11775.9	9348.81	17135.6	20195.2	16497.8	15267.3	13418.9	14740.4	13273.3	11174	19185.1	8189.15	15523.8	14321.8	12421.3	19891.2	10628	11298.1	12910	16814	16461.2	9527.85	15921.7	20662.3	12905.3	15805.3	18576.5	15864.8	15790.3	16172	14997.6
Isoleucine	HMDB0000172	0.668438	0.0480671	7408.93	4344.33	7581	7896.43	10013.1	10217.7	6880.04	7478.84	11801	8316.19	7601.85	8110.77	5796	3456.94	5594.86	5554.06	4444.61	7240.13	8704.31	7298.76	7252.07	6178.13	7800.65	6868.06	4734.82	8918.88	4336.66	9787.84	6719.33	5088.11	9451.87	5063.3	5420.27	6888.85	8798.51	10200.2	5021.19	7312.88	10213.6	6297.36	8792.98	9731.12	8377.2	8054.07	8153.18	7771.81
[truncated: 116 more columns]
